# Supplementary material for: Purkinje cell intrinsic activity shapes cerebellar development and function
Source: Nat Commun. 2026 Mar 9;17:3688. doi: 10.1038/s41467-026-70355-w (PMC13100008; doi:10.1038/s41467-026-70355-w)
Supplement: Supplementary file 10 — Source Data [file 41467_2026_70355_MOESM10_ESM.xlsx]

## Sheet: Figure1
		Fig.1e Spike count of Purkinje cells at P21 in response to a series of current injections with 100pA increments																Fig.1h Simple Spike rate (Hz) at P21-P25				Fig.1i Simple Spike CV2 at P21-P25				Fig.1j Complex Spike rate (Hz) at P21-P25				Fig.1k Complex Spike CV2 at P21-P25
	Current injection (100pA)	Pcp2creER;Ai14													Mean			Pcp2+/+;Kir2.1	Pcp2cre/+;Kir2.1			Pcp2+/+;Kir2.1	Pcp2cre/+;Kir2.1			Pcp2+/+;Kir2.1	Pcp2cre/+;Kir2.1			Pcp2+/+;Kir2.1	Pcp2cre/+;Kir2.1
	0	0	0	0	0	0	0	0	0	0	0	0	0	0	0			43.9565	9.68			0.3138	1.2829			1.1087	1.8667			0.7799	0.878
	1	25	0	11	0	0	0	4	0	0	39	8	0	0	6.69231			43.6034	3.6786			0.466	1.195			1.1034	2.4643			0.8049	0.8951
	2	45	10	27	13	0	27	22	9	0	60	25	0	0	18.3077			19.4789	7.725			0.4729	1.1713			1.0563	1.825			0.6637	0.5628
	3	67	19	41	26	0	41	34	19	0	79	38	6	14	29.5385			56.3043	27.5583			0.2976	0.8556			1.1014	0.7667			0.8746	0.7907
	4	81	28	55	37	0	55	45	29	0	98	51	20	27	40.4615			99.5263	1.7333			0.4289	0.991			1.3684	0.7417			0.6558	0.6427
	5	97	37	69	46	0	66	55	39	7	113	62	29	38	50.6154			42.0208	0.25			0.3431	0.9682			1.2083	1.0278			0.8568	0.4362
	6	113	44	83	56	43	80	66	46	19	127	72	37	48	64.1538			55.6	0.4681			0.3454	0.9269			1.2558	1.2979			0.8626	1.287
	7	127	51	96	65	50	90	75	65	28	142	83	42	58	74.7692			58.1867	0.5421			0.4146	1.0601			1.1867	1.1449			0.7568	0.8896
	8	141	57	107	73	57	104	84	62	38	155	92	50	69	83.7692			73.6765	15.5455			0.378	0.9874			1.5588	2.5909			0.8815	0.8527
	9	155	63	117	80	64	94	93	69	48	168	100	56	78	91.1538			59.8571	0.0556			0.3831	1.003			1.2381	2.6667			0.8095	0.9336
	Current injection (100pA)	Pcp2creER;Kir2.1;Ctl													Mean			75.632	11.7288			0.3946	1.0823			1.487	2.4237			0.8761	0.7605
	0	0	0	0	0	0	0	0	0	0	0				0			90.15	13.86			0.387	0.943			1.65	2.16			0.8582	0.6802
	1	0	23	0	30	0	16	0	2	23	26				12			59.2	41.4167			0.386	1.2561			1.55	2.625			0.7853	0.5186
	2	31	36	10	45	0	31	0	19	34	51				25.7			62.1	7.3421			0.4103	1.0861			1.25	2.3158			0.9908	0.8262
	3	49	46	24	51	0	43	0	31	48	71				36.3			111.308	23.8095			0.3362	0.9136			1.3462	1.8095			0.8851	0.8363
	4	69	57	35	61	1	53	39	42	60	88				50.5			60.7	35.1667			0.5658	0.9461			1.3333	1.7826			0.9235	0.7977
	5	83	68	45	71	1	64	49	53	70	102				60.6			65.2405	54.9815			0.3515	1.4254			0.8608	2			0.7396	0.8348
	6	97	75	54	82	4	75	58	65	81	114				70.5			65.2381	2.2			0.3676	0.9858			0.9048	2.35			1.046	0.7049
	7	110	84	63	91	6	84	66	77	92	126				79.9			58.5217	4.9545			0.3986	1.021			1.2174	2.4773			0.5486	0.8926
	8	123	93	72	102	9	91	74	88	101	137				89			76.3415	7.1667			0.35	1.4157			1.2683	2.3333			0.7415	0.6692
	9	135	101	80	110	8	98	80	99	114	148				97.3			77.1795	1.5362			0.2663				1.6923	1.8288			0.7534	0.7848
	Current injection (100pA)	Pcp2creER;Kir2.1													Mean			68.8302				0.3971				1.5094				0.6902
	0	0	0	0	0	0	0	0	0	0					0		Mean	64.67	12.92		Mean	0.3843	1.076		Mean	1.284	1.929		Mean	0.8084	0.7845
	1	0	0	0	0	0	0	0	0	0					0
	2	0	0	0	0	0	0	0	0	0					0
	3	22	0	0	0	0	0	0	0	0					2.44444
	4	68	0	0	0	0	0	0	0	0					7.55556
	5	87	0	0	0	0	0	0	0	0					9.66667
	6	102	0	0	36	12	0	1	0	0					16.7778
	7	112	0	32	50	37	0	1	0	1					25.8889
	8	112	0	37	62	54	0	7	50	1					35.8889
	9	111	0	46	68	47	0	5	61	1					37.6667

## Sheet: Figure2
	Fig.2c Sholl plot of Purkinje cell dendrites at P21				Fig.2d Number of intersections				Fig.2e Area (µm2)				Fig.2f Longest dendrite (µm)				Fig.2g Molecular layer ratio (%)				Fig.2j Calb+VGAT+/µm				Fig.2l Firing rate (Hz)				Fig.2m CV2
	distance from the cell soma (µm)	Pcp2creER;Ai14	Pcp2creER;Kir2.1		Pcp2creER;Ai14	Pcp2creER;Kir2.1			Pcp2creER;Ai14	Pcp2creER;Kir2.1			Pcp2creER;Ai14	Pcp2creER;Kir2.1			Pcp2creER;Ai14	Pcp2creER;Kir2.1			Pcp2+/+;Kir2.1	Pcp2cre/+;Kir2.1			Pcp2+/+;Kir2.1	Pcp2cre/+;Kir2.1			Pcp2+/+;Kir2.1	Pcp2cre/+;Kir2.1
	15	6	7		352	241			5899.52	2877.51			120	105			100	74			0.256	0.073			75.5128	25.8167			0.2768	0.7022
	20	9	10		481	216			6784.27	2931.89			145	110			100	63			0.374	0.04			20.9104	49.5455			0.5802	0.6137
	25	12	14		373	368			6081.21	4324.83			125	125			100	73			0.421	0.075			73.9091	36.7333			0.3033	0.7292
	30	14	17		752	267			10010.2	3250.32			175	95			100	55			0.28	0.082			21.5238	70.0632			0.3073	0.5149
	35	17	20		421	189			7298.74	2295.36			130	80			100	55			0.179	0.09			59.8817	62.1857			0.3653	0.7784
	40	20	21		490	205			6364.27	2043.08			125	95			100	82			0.139	0.073			55.5438	75.8214			0.5138	0.5203
	45	22	23		490	221			7580.56	2645.11			165	90			100	77			0.124	0.284			50.3067	113.921			0.4353	0.5481
	50	23	24		619	175			7209.58	2142.84			125	95			100	80			0.119	0.08			49.5929	116.837			0.2591	0.5818
	55	25	24		413	285			6303.32	3477.45			135	105			100	76			0.139	0.075			39.4348	126.414			0.6045	0.5289
	60	26	23		513	330			7627.51	3300.69			160	115			95	54			0.306	0.069			45.8596	33.1151			0.5191	0.5842
	65	28	22		411	405			6080.06	4256.71			115	125			100	100			0.472	0.075			67.7	34.9333			0.3089	0.8291
	70	29	21		559	192			7294.12	2298.27			155	100			98	88			0.31	0.179			33.1429	48.5294			0.4199	1.0004
	75	29	20		509	532			7036.19	6329.12			135	105			100	100			0.261	0.233			16.1143	50.15			0.6701	0.7387
	80	28	18		405	221			6983.75	2882.86			135	115			94	85			0.39	0.212			83.7143	91.6588			0.3314	0.583
	85	27	14		550	428			8655.58	5118.11			155	120			100	86			0.381	0.272			43.6414	29.72			0.7233	0.5872
	90	26	11		452	273			7782.18	2920.9			115	105			100	54			0.309	0.289			49.642	79.2612			0.4529	0.4436
	95	25	9		526	526			7125.69	4641.56			150	105			100	76			0.232	0.248			16.2167	88.6571			0.6752	0.6153
	100	24	7		378	318			6520.63	3127.16			135	100			92	100			0.26	0.363			17.88	62.0606			0.7029	0.6412
	105	23	5		532	361			8069.49	3010.18			150	100			100	100			0.252	0.314			35.6957	87.069			0.5695	0.3555
	110	22	4		352	364			4840.79	3612.41			120	130			94	86			0.246	0.375				31.4706				0.2994
	115	19	3		345	308			5917.15	3085.24			120	100			100	62			0.294	0.33				32.5513				0.6245
	120	17	2		334	502			5808.06	4354.95			125	110			100	75			0.275	0.217				99.825				0.4849
	125	13	1		441	456			6508.76	4036.08			160	120			100	100			0.275	0.13		Mean	45.06	65.74		Mean	0.4747	0.6048
	130	11	1		629	527			9252.43	4558.7			150	115			100	97			0.225	0.272
	135	8	1		398	382			7359.32	3818.89			135	90			96	79			0.193	0.169
	140	6	0		452	326			7819.63	3177.92			125	130			85	79			0.284	0.145
	145	5	0		343	368			5505.85	4314.04			105	115			84	100			0.235	0.168
	150	3	0		520	116			7688.6	1488.72			165	65			91	47			0.411	0.147
	155	2	0		353	469			5435.81	4658.05			155	90			97	81			0.366	0.081
	160	1	0		574	150			7118.24	2065.84			150	75			97	54			0.359	0.16
	165	1	0		803	279			11345	2418.43			190	115			100	73			0.252	0.142
	170	0	0		278	605			4230.15	6181.02			175	145			100	100			0.285	0.198
	175	0	0		439	233			5744.89	2907.76			150	75			100	91			0.356	0.124
	180	0	0		608	136			8421.66	1690.54			140	70			100	74			0.254	0.191
	185	0	0		428	453			8185.25	4426.67			160	100			100	66			0.22	0.201
	190	0	0		599	298			5965.01	3414.16			160	90			100	87			0.233	0.222
					568	354			7311.22	3372.49			125	115			100	78			0.19	0.157
					605	165			5845.85	2628.16			140	75			100	65			0.218	0.145
					454	300			7011.57	3432.7			110	105			100	68			0.217	0.195
					494	249			7280.05	2626.08			155	105			100	91			0.191	0.338
					497	342			6540.49	3629.26			160	90			100	92			0.248	0.107
					457	225			5502.28	2618.07			135	110			100	75			0.182	0.276
					557	138			7119.47	1841.04			145	85			100	74			0.207	0.231
					497	212			5710.81	2335.91			150	95			100	58			0.23	0.173
					499	375			5640.64	4600.35			110	140			100	85			0.241	0.194
					473	357			5350.63	4045.46			145	100			100	88			0.389	0.209
					605	300			6318.13	2982.06			130	110			100	100			0.359	0.241
					509	209			5244.74	2987.8			140	80			100	85			0.317	0.124
					620	423			6068.02	3768.38			145	120			100	84			0.316	0.226
					515	304			6200.36	3374.76			140	110			100	77			0.357	0.191
					848	300			9248.99	3082.39			165	100			100	66			0.21	0.168
					730	345			6641.28	3755.34			160	130			100	72			0.182	0.121
					615	246			6746	2334.69			135	85			100	63			0.214	0.162
					588	261			7219.42	2382.05			140	85			100	66				0.31
					468	391			4661.3	3998.58			120	120			100	100				0.277
					785	238			6846.56	2519.02			170	100			100	62				0.341
					633	553			6125.42	5624.37			145	150			100	69				0.22
					703	70			6186.9	1375.01			165	60			100	65				0.365
					659	478			6124.05	3613.46			135	110			100	100				0.263
					549	199			5238.83	2009.15			125	75			100	63				0.362
					553	152			5493.93	2101.16			120	70			100	70				0.279
					621	673			6629.5	6093.3			160	135			100	100				0.291
					568	340			5400.91	3647.24			130	105			96	100				0.323
					463	227			5074.44	2484.84			130	90			100	73				0.378
					739	340			6786.42	3486.39			150	105			100	100				0.302
					675	539			7736.67	5358.13			120	145			100	94				0.326
					525	271			5017.93	2299.51			150	105			100	46				0.212
					395	373			5514.88	3032.43			150	110			100	100				0.274
					299	291			3263.37	2295.83			115	95			100	78		Mean	0.2686	0.2085
					266	270			4352.44	2912.91			95	105			86	100
					424	617			5564.28	6307.97			95	105			100	95
					482	400			5564.67	3604.79			120	95			100	72
					713	247			8657.46	2476.44			150	85			100	55
					575	412			6379.95	3779.74			135	125			100	100
					489	172			5649.77	1705			130	105			100	100
					364	249			4199.74	2008.83			125	60			100	40
					321	298			4085.03	2295.92			95	120			100	54
					670	363			8500.78	3269.6			185	85			100	61
					636	285			6684.54	2861.93			145	105			100	75
					382	395			3618.27	3920.41			90	95			79	85
					476	232			5784	2828.61			135	75			100	89
					532	283			7364.77	2921.07			145	95			95	82
					745	331			8002.34	2747.1			160	90			100	76
					728	456			9079.17	5167.31			145	150			100	88
					631				7607.43				125				100
					399				4785.17				110				100
					759				7809.27				160				100
					324				3509.18				150				100
					436				5165.18				145				100
					551				6515.79				115				100
					398				4757.86				120				100
					625				6596.48				140				100
				Mean	519.7	321.1		Mean	6491	3317		Mean	138.8	102.8		Mean	98.68	78.67

## Sheet: Figure3
	Balance beam test				Balance beam test				Rotarod test														LocoMouse				LocoMouse
	Fig.3a Time to cross the beam (s)				Fig.3b Number of missteps				Fig.3c latency to fall														Fig.3d FRHL angle to body axis (°)				Fig.3e Body axis swing (°)
	Pcp2+/+;Kir2.1	Pcp2cre/+;Kir2.1			Pcp2+/+;Kir2.1	Pcp2cre/+;Kir2.1		Days	Pcp2+/+;Kir2.1											Mean			Pcp2+/+;Kir2.1	Pcp2cre/+;Kir2.1			Pcp2+/+;Kir2.1	Pcp2cre/+;Kir2.1
	19	36			5	46		1	213	228	196	128	244	217	202	211	242	210	177	206.182			-21.12	-28.17			0.03853	0.0555
	7	22			0	27		2	257	275	251	209	300	224	254	186	253	211	257	243.364			-25.9	-29.91			0.01314	0.1027
	5	22			0	33		3	262	281	199	298	300	197	236	168	208	211	234	235.818			-23.26	-30.1			0.01488	0.04727
	5	48			1	43		4	241	249	286	187	290	211	223	197	232	220	236	233.818			-29.65	-37.51			0.02184	0.07037
	9	36			3	35		5	159	156	146	89	134	113	119	288	104	110	116	139.455			-25.27	-34.57			0.0453	0.0921
	11	24			2	32		Days	Pcp2cre/+;Kir2.1											Mean			-24.39	-28.29			0.02096	0.0549
	5	30			0	30		1	52	78	41	99	80	117	96	134	77	74		84.8			-23.59				0.04101
	7	24			1	33		2	73	131	105	96	116	96	124	163	136	134		117.4		Mean	-24.74	-31.43		Mean	0.02795	0.07047
	10	28			1	28		3	82	125	137	117	130	112	105	167	163	177		131.5
	5				1			4	43	100	178	128	100	104	130	219	206	188		139.6
Mean	8.3	30		Mean	1.4	34.11		5	50	78	71	69	62	48	72	70	110	88		71.8
			VOR adaptation																		Eyeblink conditioning
			Fig.3h VOR phase reversal training (°)																		Fig.3i Percentage of conditioned responses
	Day	Time (min)	Pcp2+/+;Kir2.1							Mean	Pcp2cre/+;Kir2.1							Mean		session	Pcp2+/+;Kir2.1																Mean
	1	0	9	12	15	23	26	14	18	16.7143	13	18	22	18	24	15	14	17.7143		1	10	25	30	30	0	10	5.3	0	35	31.3	0	30	5	25	36.8	40	19.5875
	1	5	5	13	35	22	36	16	23	21.4286	-4		19	16	23	17	19	15		2	15.8	20	25	20	5.3	55	35	0	30	30	16.7	52.6	45	25	31.6	20	26.6875
	1	10	9	13		27	27	18	24	19.6667	9		21	22	23	19	19	18.8333		3	35	20	17.6	66.7	10	30	31.6	0	45	20	31.6	42.1	42.1	30	15	45	30.1062
	1	15	8	9	20	27	35	19	18	19.4286	9	20	25	20	21	16	20	18.7143		4	40	40	45	20	23.5	58.8	35	20	78.9	45	47.4	45	25	26.3	15.8	60	39.1063
	1	20	11	13		32	27	18	26	21.1667	16		21	18	29	13	16	18.8333		5	21	57.9	45	50	21.1	55.6	55	36.8	68.4	84.2	61.1	52.6	62.5	35.3	10	60	48.5312
	1	25	14	14	31	30	25	18	23	22.1429	18		23	18	24	14	19	19.3333		6	22.2	47.4	60	60	18.8	31.6	26.3	30	68.4	82.4	40	35	63.2	45	50	50	45.6437
	1	30	20	30	20	37	29	19	27	26	16		24	17	23	15	22	19.5		7	33.3	89.5	52.6	44.4	12.5	78.9	66.7	55.6	50	66.7	20	55.6	81.3	25	95	42.1	54.325
	2	0	35	26	22	32	26	21	21	26.1429	16	21	20	23	18	15	16	18.4286		8	21.1	84.2	50	52.6	38.9	100	57.9	60	35	64.7	15.4	72.2	73.7	15	85	55	55.0438
	2	5	35	89	24	35	32	23	27	37.8571	17	19	21	21	19	12	15	17.7143		9	63.2	55	63.2	72.2	22.2	83.3	63.2	55	55	84.2	68.4	52.6	84.2	30	60	66.7	61.15
	2	10		28	28	50	51	25	25	34.5	8	16	27	20	16	20	19	18		10	40	70	30	44.4	0	88.9	77.8	88.9	70	88.9	30	50	66.7	40	20	77.8	55.2125
	2	15		75	85	69	46	34	35	57.3333	15	16		34	26	14	16	20.1667		session	Pcp2cre/+;Kir2.1																Mean
	2	20		37	36	40	40	39	29	36.8333	13	17	22	22	21	16	15	18		1	30	29.4	0	13.3	25	38.8	0	50	5.9	10							20.24
	2	25		49	37	34	34	45	39	39.6667	13	16	20	21	21	11	22	17.7143		2	50	11.1	0	23.5	35.3	46.7	5.9	25	0	25							22.25
	2	30		42	29	66	58	33	35	43.8333	21	16	23	20	20	13	16	18.4286		3	44.4	36.8	21.1	0	36.8	31.6	0	33.3	0	10							21.4
	3	0	24	25	35	54	54	36	27	36.4286	17	18	20	18	24	18	20	19.2857		4	50	47.4	16.7	35	27.8	25	10.5	15	11.1	15							25.35
	3	5	33	37	38	97	56	46	34	48.7143	14	14	28	18	14	14	18	17.1429		5	50	45	15.8	31.3	31.6	50	10.5	41.2	0	42.1							31.75
	3	10	33	49	51	99	54	51	53	55.7143	17	24	22	22	16	11	18	18.5714		6	45	0	12.5	26.3	63.2	35	5.6	45	5	25							26.26
	3	15	47	169	115	158	55	110	33	98.1429	15	22		18	21	18	20	19		7	57.9	20	10.5	31.6	33.3	35	12.5	50	6.3	21.1							27.82
	3	20	44	56	41	100	68	74	41	60.5714	14	38	16	13	19	15		19.1667		8	35	26.3	0	11.1	35	57.9	25	45	0	40							27.53
	3	25	41	74	141	114	69	41	-33	63.8571	15			15	19	11	15	15		9	47.4	45	15.8	15	25	36.8	0	42.1	5.6	25							25.77
	3	30	55	49	129	121	52	59	52	73.8571	14		22	20	17	10	17	16.6667		10	77.8	10	12.5	0	11.1	30	0	60	0	20							22.14
	4	0	41	45	39	90	65	54	60	56.2857	19	30	22	19	20	13	19	20.2857
	4	5	50	75	45	136	80	70	130	83.7143	17	19	19	16	17	18	15	17.2857
	4	10	33	81	75	150	120	122	123	100.571	18	19	20	23	19	12	22	19
	4	15	44	71	83	125	105	144	152	103.429	18	26	19	23	20	15	14	19.2857
	4	20	55	79	66	173	105	93	130	100.143	16	24	20	16	16	19		18.5
	4	25	69	76	64	140	116	150	156	110.143	16	32	18	18	14	10	30	19.7143
	4	30	70	93	98	157	112	108	154	113.143	15	28	23	7	17	13	22	17.8571
	5	0	78	77	41	109	87	130	91	87.5714	17	22	19	20	17	17	15	18.1429
	5	5	70	90	63	131	88	144	154	105.714	18	17	13	19	17	14	18	16.5714
	5	10	152	112	92	155	96	156	166	132.714	14	23	17	19	20	17	20	18.5714
	5	15	80	118	97	155	147	176	172	135	22		18	19	21	28	20	21.3333
	5	20	40	113	107	154	104	167	175	122.857	16	20	18	19	18	14	18	17.5714
	5	25	133	134	122	143	108	162	154	136.571	13	13	20	17	18	9	19	15.5714
	5	30	108	105	126	155	128	152	143	131	20	16	20	19	18	9	25	18.1429

## Sheet: Figure4
	Fig.4c Sholl plot of Purkinje cell dendrites at P7				Fig.4d Number of intersections				Fig.4d Area (µm2)				Fig.4d Longest dendrite (µm)				Fig.4d Number of neurites
	distance from the cell soma (µm)	Pcp2creER;Ai14	Pcp2creER;Kir2.1		Pcp2creER;Ai14	Pcp2creER;Kir2.1			Pcp2creER;Ai14	Pcp2creER;Kir2.1			Pcp2creER;Ai14	Pcp2creER;Kir2.1			Pcp2creER;Ai14	Pcp2creER;Kir2.1
	15	5	8		60	69			1531.67	1178.08			60	75			4	5
	20	6	8		29	101			643.416	1108.1			35	55			14	15
	25	7	8		30	85			453.518	1134.48			30	50			13	16
	30	7	7		59	66			1007.55	1001.74			70	55			12	14
	35	6	6		25	33			462.507	719.189			25	35			13	11
	40	4	4		20	28			426.745	544.68			25	35			11	19
	45	3	3		75	28			1319.73	684.649			50	40			4	9
	50	2	2		24	43			615.764	573.798			25	60			14	11
	55	1	1		34	46			628.955	830.211			50	35			9	9
	60	1	0		26	62			479.484	838.053			35	45			4	11
	65	0	0		51	49			992.531	891.744			45	45			9	5
	70	0	0		72	45			1226.06	850.022			60	50			7	9
	75	0	0		32	72			651.697	1384.37			35	60			5	5
	80	0	0		43	30			928.483	683.306			35	35			8	9
	85	0	0		42	29			492.113	548.76			30	30			10	12
	90	0	0		30	55			612.979	856.178			40	55			5	18
					28	68			614.885	887.176			40	45			8	18
					18	45			494.873	700.991			30	30			6	18
					12	26			448.559	662.567			30	35			4	17
					23	26			498.733	586.256			25	30			8	12
					33	76			628.539	1320.93			40	50			7	10
					48	42			545.022	951.566			40	45			7	7
					33	34			680.252	899.878			30	40			12	6
					57	39			824.911	727.714			50	35			3	17
					81	59			1534.23	987.377			60	50			4	15
					17	32			418.758	743.446			30	40			7	10
					14	72			630.616	1100.82			40	60			3	7
					75	27			1271.54	695.031			70	30			3	13
					32	98			599.129	1170.21			40	55			11	17
					28	48			646.64	725.931			30	55			15	15
					42	42			785.925	945.484			40	45			7	7
					25	66			635.355	951.298			30	60			5	8
					22	64			698.475	1141.51			30	65			6	4
					29	64			682.548	822.932			40	40			2	14
					67	32			1365.39	560.973			65	30			1	14
					83	30			1330.8	691.977			60	35			2	13
					85	56			1047.59	850.73			55	45			1	13
					60	25			986.18	609.584			65	35			2	14
					46	68			646.86	1254.98			30	60			12	8
					38	55			649.889	1099.38			35	50			5	17
					86	76			1367.2	1319.98			55	55			2	9
					33	35			920.641	703.507			50	50			4	8
					51	44			1039.31	669.358			65	40			6	13
					40	51			933.466	652.869			45	45			8	11
					51	43			1092.32	472.034			60	45			5	13
					56	42			824.08	818.291			50	40			3	16
					28	25			722.316	735.287			35	40			5	10
					63	29			1397.66	753.778			55	40			1	16
					60	71			1024.92	1249.36			45	65			2	9
					53	69			943.457	1025.58			50	65			5	6
					18	83			473.866	1526.46			40	70			14	8
					14	60			576.876	1418.08			35	50			8	4
					38	34			1025.61	585.157			35	30			5	23
					46	44			1148.72	490.916			55	40			4	6
					65	54			1285.78	1102.11			55	65			6	3
					83	62			1374.09	940.012			65	60			4	7
					46	53			903.713	976.775			50	45			4	17
					58	51			1007.87	880.019			50	50			3	12
					82	27			1060.68	623.605			55	40			3	14
					34	37			802.633	827.06			40	60			5	6
					25	47			624.387	676.954			30	40			8	15
					61	49			1172.1	647.886			50	45			4	15
					70	73			1303.78	870.883			50	50			6	16
					15	34			577.755	626.805			35	50			9	6
					12	110			360.108	1043.39			25	55			12	15
					54	68			1397.63	798.822			55	40			5	17
					23	57			685.846	821.76			35	40			6	13
					32	59			592.387	693.956			40	50			1	8
					63	63			1070.99	952.47			65	60			6	15
					46	36			783.067	670.335			35	60			5	5
					69	29			1033.06	546.83			60	40			2	14
					41	62			946.828	995.487			40	50			3	8
					46	42			684.942	856.373			35	45			3	12
					22	39			500.736	488.693			30	50			4	8
					11	36			373.054	461.457			25	30			10	23
					43	24			956.427	480.73			45	25			8	18
					40	26			804.563	533.322			40	35			8	11
					18	35			491.795	375.888			35	30			3	15
					52	37			1097.67	455.765			40	40			4	9
					35	27			708.124	354.392			35	35			5	18
					50	25			731.305	527.191			50	30			5	11
					25	44			553.254	722.609			35	40			14	18
					48	53			959.774	849.045			60	50			5	9
					49	43			760.032	558.482			40	40			2	15
					37	67			650.744	623.141			65	40			3	13
					44	29			630.445	596.076			45	40			6	13
					37	49			651.403	487.081			45	30			4	15
					84	27			1103.02	572.454			55	40			3	6
					52	44			813.65	578.928			40	40			7	19
					39	61			661.639	554.818			45	65			6	12
					20	42			435.246	699.721			25	50			8	10
					37	30			537.132	356.028			35	35			6	9
					29	29			537.523	468.516			30	40			4	10
					22	51			506.867	761.571			35	40			6	22
					33	57			615.251	995.365			35	50			9	18
					40	37			763.623	775.03			35	45			2	6
					42	25			795.036	467.124			45	40			2	11
					39	26			690.17	727.47			40	45			4	10
					36	30			691.415	728.862			40	40			7	11
					58	43			1097.81	832.215			45	50			7	9
					30	52			589.26	823.567			35	40			4	10
					42	34			877.381	596.784			55	40			5	13
					59	39			916.074	778.694			60	55			5	14
						48				696.325				40				12
				Mean	42.55	47.72		Mean	813.6	786.7		Mean	43.16	45.34		Mean	5.981	11.92
	Fig.4g Sholl plot of Purkinje cell dendrites at P14				Fig.4h Number of intersections				Fig.4h Area (µm2)				Fig.4h Longest dendrite (µm)				Fig.4h Molecular layer ratio (%)
	distance from the cell soma (µm)	Pcp2creER;Ai14	Pcp2creER;Kir2.1		Pcp2creER;Ai14	Pcp2creER;Kir2.1			Pcp2creER;Ai14	Pcp2creER;Kir2.1			Pcp2creER;Ai14	Pcp2creER;Kir2.1			Pcp2creER;Ai14	Pcp2creER;Kir2.1
	15	5	5		116	206			1960.86	2475.86			75	105			100	82
	20	8	8		210	190			2952.51	2589.15			95	90			100	89
	25	11	10		150	248			2216.32	2831.3			80	85			100	70
	30	13	13		341	201			4069.08	2996.3			110	100			100	89
	35	16	15		220	235			2745.31	3384.06			115	115			100	79
	40	17	17		250	260			3677.92	3116.49			100	105			93	100
	45	20	18		166	212			2418.55	2874.83			95	90			100	83
	50	22	20		257	213			3541.57	2842.02			85	95			100	85
	55	23	18		312	122			3665.22	1910.66			100	65			95	45
	60	23	17		348	235			3254.4	3188.16			105	80			100	74
	65	24	16		386	164			3877.89	2339.62			115	65			100	78
	70	24	14		397	189			4481.29	2619.51			100	95			91	77
	75	23	12		312	199			3498.65	3194.78			105	95			100	71
	80	22	11		458	93			4729.47	1329.34			125	65			100	71
	85	20	9		363	211			3608.82	2341.65			120	100			98	100
	90	18	7		458	195			5068.01	3023.66			125	100			100	84
	95	16	5		507	105			5043.56	1726.4			135	65			100	49
	100	13	3		409	201			4110.56	2312.39			110	120			100	96
	105	12	2		322	462			4085.37	5211.77			80	115			100	100
	110	9	1		371	231			3730.42	2952.16			100	90			100	83
	115	7	1		400	239			3732.3	2850.38			115	105			95	91
	120	4	0		481	58			4181.91	1105.21			130	50			94	49
	125	3	0		406	182			4153.52	2448.42			115	100			100	70
	130	2	0		464	396			4471.47	4007.33			140	110			100	83
	135	2	0		402	257			4468.91	3957.06			120	85			100	66
	140	1	0		393	255			4348.43	3519.44			125	105			100	71
	145	1	0		393	289			3599.22	3470.51			115	105			100	74
	150	0	0		274	340			3072.52	3795.74			100	110			100	90
	155	0	0		323	255			4314.23	3868.24			120	90			100	97
	160	0	0		600	444			7057.88	5028.95			155	105			100	88
	165	0	0		482	448			5059.48	4937.81			115	120			100	100
	170	0	0		535	296			5536.82	3982.36			125	135			100	74
	175	0	0		460	245			5431.24	3312.34			150	90			100	76
	180	0	0		334	184			4661.71	2615.02			115	120			100	100
	185	0	0		558	232			5543.41	3225.95			130	105			100	100
	190	0	0		450	198			4918.86	2274.87			115	85			95	46
					452	151			5221.85	1908.63			120	85			100	86
					462	179			5122.63	2683.68			140	95			100	70
					666	80			6814.95	1083.67			145	60			100	60
					310	164			4287.9	2075.61			115	85			82	93
					186	242			2702.08	2655.08			95	75			92	85
					591	155			5921.6	2546.45			170	95			100	51
					424	106			4218.18	2048.33			100	110			100	92
					336	196			3780.69	2165.8			90	85			91	51
					216	134			2762.02	1871.67			90	90			97	73
					426	123			4518.37	1703.27			140	70			100	77
					508	231			5705.73	2432.01			155	110			100	94
					483	163			5114.86	2111.08			125	80			100	83
					468	93			4493.45	1738.81			120	75			100	100
					450	84			4872.44	1167.19			120	60			92	74
					489	232			5739.1	2426.12			130	80			100	47
					600	305			5829.04	3238.16			130	100			96	100
					531	200			5802.1	1924.41			135	85			95	76
					484	235			5135.31	2428.71			140	110			100	100
					557	326			5276.08	3041.72			120	100			100	82
					649	248			6094.27	2121.61			160	115			100	90
					370	181			4034.93	2010.76			130	70			100	62
					264	210			3034.46	2054			105	70			100	55
					247	214			2886.82	2428.03			100	75			100	70
					240	255			2959.71	3214.47			95	70			100	85
					293	242			3568.27	2693.6			110	80			100	87
					269	139			3230.83	1936.6			100	70			100	85
					454	185			5730.85	2663.43			120	90			100	78
					363	276			4514.07	3198.34			105	145			100	91
					311	97			3607.33	1830			95	75			100	100
					247	274			3034.51	2867.89			85	100			100	79
					266	285			2618.68	3852.7			80	105			100	95
					216	116			2964.57	1919.6			110	65			92	58
					248	180			2658.01	2452.09			120	85			100	43
					175	192			2533.28	2345.41			105	95			100	71
					331	79			3430.18	1548.03			90	75			100	55
					331	133			4101.47	2000.94			100	60			100	40
					250	87			2935.97	1313.95			90	65			100	100
					296	177			4360.5	2727.38			110	90			100	87
					319	144			4467.71	2363.42			135	85			100	80
					375	184			4962.39	2631.07			135	90			100	78
					397	158			4366.75	2362.66			115	95			100	87
					253	242			3333.99	3050.78			90	95			100	93
					268	361			3737.8	4338.32			105	110			100	100
					356	256			4068.66	3457.47			90	115			100	100
					205	215			2465.96	2584.43			90	80			84	95
					250	149			2944.27	2178.7			90	70			100	79
					217	212			3008.01	2315.66			85	85			100	54
					216	453			3004.05	4738.27			100	115			100	100
					446	357			4955.23	4333.09			135	100			100	71
					170	341			2486.51	3929.5			105	135			100	100
					300	247			3794.52	2939.32			115	110			100	100
					336	366			4218.92	3883.16			110	100			100	82
					384	166			4130.44	2460.08			110	80			100	74
					140	236			2170.91	2770.5			85	70			100	75
						313				3677.75				100				100
						318				3878.77				105				92
						271				3587.2				115				100
						373				4601.3				105				91
						238				2723.13				120				91
						273				3937.22				90				88
						147				2079.77				95				69
						190				2648.68				90				100
						310				3708.51				100				84
						273				3448.53				105				90
						202				2840.04				100				91
				Mean	360	222.3		Mean	4078	2807		Mean	112.7	92.77		Mean	98.69	80.88
	Fig.4k Sholl plot of Purkinje cell dendrites at P21				Fig.4l Number of intersections				Fig.4l Area (µm2)				Fig.4l Longest dendrite (µm)				Fig.4l Molecular layer ratio (%)
	distance from the cell soma (µm)	Pcp2creER;Ai14	Pcp2creER;Kir2.1		Pcp2creER;Ai14	Pcp2creER;Kir2.1			Pcp2creER;Ai14	Pcp2creER;Kir2.1			Pcp2creER;Ai14	Pcp2creER;Kir2.1			Pcp2creER;Ai14	Pcp2creER;Kir2.1
	15	6	7		602	587			4889.57	4499.85			160	120			100	96
	20	9	10		549	415			6203.61	4763.57			170	130			100	100
	25	12	13		472	333			5218.36	2899.79			115	100			100	100
	30	14	16		400	306			4011.7	2656.76			140	115			100	94
	35	17	19		528	526			5892.9	3684.2			165	125			100	100
	40	19	22		576	429			5651.8	4114.69			170	160			100	100
	45	21	24		581	619			6285.42	4543.02			155	130			100	100
	50	22	26		625	597			6987.51	4373.52			165	130			100	100
	55	24	27		422	490			4810.08	4080.39			120	115			92	100
	60	25	28		375	511			4461.38	4202.23			115	160			100	100
	65	27	27		382	602			4360.13	4095.63			135	160			100	100
	70	27	27		794	619			7977.13	4440.49			140	165			100	100
	75	27	29		855	590			9920.5	4351.02			175	120			100	92
	80	27	29		488	831			5750.7	7004.65			145	140			100	87
	85	28	28		748	665			8132.56	7356.29			195	130			100	95
	90	27	27		519	538			4421.4	4161.15			165	130			100	100
	95	27	26		438	567			3266.89	3845.47			135	125			100	100
	100	25	23		336	468			2945.2	3222.31			155	120			100	100
	105	25	21		426	399			3487.61	3376.78			165	130			100	94
	110	24	18		943	411			7808	3756.19			170	115			100	100
	115	22	15		511	461			4282.79	3887.02			150	145			100	100
	120	20	11		426	517			3932.73	4909.5			120	115			100	100
	125	17	8		459	345			3750.57	3728.24			140	120			100	100
	130	15	6		531	455			5059.7	4776.3			145	130			100	100
	135	12	3		580	438			5696.09	4485.2			135	145			100	100
	140	9	2		554	470			3813.72	4986.55			145	140			100	100
	145	7	2		643	421			4910.28	4730.52			140	100			97	100
	150	5	1		416	523			3237.11	5046.39			95	130			100	100
	155	4	1		518	515			4206.12	5141.49			155	130			100	100
	160	2	0		647	447			5292.4	5285.07			150	120			100	100
	165	2	0		758	392			6823.92	4444.43			140	110			100	100
	170	1	0		902	528			9554.85	4980.76			180	105			95	100
	175	1	0		426	446			4343.84	3834.77			120	100			100	100
	180	0	0		604	216			6432.67	2918.6			200	120			100	98
	185	0	0		654	590			5905.04	6050.7			155	155			100	100
	190	0	0		459	594			5147.28	5405.3			135	120			100	100
	190	0	0		446	494			5345.16	5892.87			135	135			100	100
	195	0	0		330	585			3820.43	6148.36			105	125			100	95
	200	0	0		418	472			4463.21	5440.11			140	130			87	96
	205	0	0		551	546			5824.21	6149.94			130	110			100	100
	210	0	0		589	402			7201.84	3752.84			140	120			100	100
	215	0	0		849	515			7385.63	3496.94			130	140			91	100
	220	0	0		519	502			5985.62	3643.43			125	120			98	100
	225	0	0		517	408			5658.69	3210.87			165	130			100	100
	230	0	0		406	278			4449.14	2576.18			155	120			100	93
	235	0	0		637	588			6745.8	4424.57			155	135			100	97
	240	0	0		465	459			6608.79	3868.24			170	120			97	100
					778	359			8172.82	3195.53			180	100			100	100
					564	571			5316.78	4457.67			175	135			97	100
					409	427			4771.73	4168.72			130	140			100	100
					718	524			7247.59	4342.66			185	110			100	100
					310	471			4215.47	4144.71			140	135			100	100
					514	579			5622.07	3776.32			105	135			100	95
					468	520			5495.17	3651.32			145	135			100	100
					523	400			6106.98	3236.67			185	130			100	100
					497	290			6204.52	2458.02			145	120			100	100
					691	439			7481.82	3069.66			150	120			100	93
					369	341			3838.46	2576.57			150	105			97	91
					568	168			6499.96	1669.63			105	90			88	100
					440	642			5085.43	4284.5			135	145			94	100
					523	558			5110.17	4663.74			130	140			100	100
					631	509			5422.77	4524.82			135	120			85	100
					548	645			4960.34	5670.17			150	190			97	100
					650	356			6865.96	3375.51			175	130			100	100
					609	273			5337.81	2976.4			110	90			100	100
					633	424			7474.22	4691.02			135	115			100	100
					521	422			6348.39	4713.18			135	125			100	98
					760	533			9160.31	6024.22			160	125			100	100
					521	533			5469.67	5152.04			140	160			95	100
					464	535			4878.84	4713.62			160	135			100	100
					439	649			6041.19	5803.57			130	135			89	94
					447	572			5047.37	6033.65			125	110			97	96
					581	576			4834.84	4827.26			150	120			94	96
					554	408			4899.38	3627.16			155	120			100	95
					585	313			6248.22	2950.62			145	120			100	100
					584	582			4853.07	5687.49			170	150			100	100
					465	499			4766.77	4283.58			130	140			100	89
					676	390			4820.12	3791.83			155	100			100	88
					628	833			6473.83	7222.21			140	130			100	88
					296	500			3819.36	4349.87			90	155			100	91
					557	451			6575.76	4278.57			140	115			95	88
					490	460			5244.38	4245.47			130	115			98	100
					591	788			7962.55	7954.1			140	130			100	97
					604	525			6778.02	5192.2			165	120			98	95
					507	403			5443.26	3836.87			160	130			100	83
					405	619			5127.44	5707.54			115	115			88	96
					537	714			5652.14	6796.76			145	160			100	94
					427	478			4776.45	4943.48			145	110			100	100
					621	627			6747.9	5196.55			200	120			100	100
					449	488			5030.69	4323.98			155	110			98	85
					779	472			8113.22	4680.54			160	115			100	97
					789	629			8048.71	6568.95			135	135			100	93
					517	521			6289.01	5523.87			120	125			100	100
					432	499			6403.67	4926.06			140	155			100	93
					768	556			8402.63	6125.03			155	135			100	100
					615				6305.72				140				97
					719				6931.69				135				95
					495				6327.92				150				100
					464				5781.87				120				100
				Mean	551.6	496.6		Mean	5749	4516		Mean	145.6	127.3		Mean	98.58	97.6

## Sheet: Figure5
		Balance Beam
		Fig.5b Time to cross the beam (s)
		P0		P7		P14		P21
		Pcp2+/+;Kir2.1	Pcp2cre/+;Kir2.1	Pcp2+/+;Kir2.1	Pcp2creER;Kir2.1	Pcp2+/+;Kir2.1	Pcp2creER;Kir2.1	Pcp2+/+;Kir2.1	Pcp2creER;Kir2.1
		19	36	8	35	4	21	5	10
		7	22	6	17	4	30	8	11
		5	22	7	25	15	16	3	22
		5	48	2	25	7	11	6	12
		9	36	9	13	5	25	3	24
		11	24	3	19	7	33	9	11
		5	30	9	19	13	15	13	18
		7	24	5	28	9	20	7	11
		10	28	3	28	12	18	7	7
		5		10		11		7	16
	Mean	8.3	30	6.2	23.22	8.7	21	6.8	14.2
		Balance Beam
		Fig.5c Number of missteps
		P0		P7		P14		P21
		Pcp2+/+;Kir2.1	Pcp2cre/+;Kir2.1	Pcp2+/+;Kir2.1	Pcp2creER;Kir2.1	Pcp2+/+;Kir2.1	Pcp2creER;Kir2.1	Pcp2+/+;Kir2.1	Pcp2creER;Kir2.1
		5	46	1	14	0	11	0	2
		0	27	0	23	0	19	1	8
		0	33	1	26	0	4	0	28
		1	43	0	34	0	4	0	18
		3	35	1	21	0	19	0	22
		2	32	1	33	0	14	0	15
		0	30	0	20	0	4	0	24
		1	33	0	38	0	13	0	11
		1	28	0	28	0	16	0	8
		1		1		0		1	30
	Mean	1.4	34.11	0.5	26.33	0	11.56	0.2	16.6
		Balance Beam				Balance Beam
		Fig.5e Delta-time (s)				Fig.5f Delta-number of missteps
	P0	21.7	Pcp2cre/+;Kir2.1		P0	32.71	Pcp2cre/+;Kir2.1
	P7	17	Pcp2creER;Kir2.1		P7	25.83	Pcp2creER;Kir2.1
	P14	12.3	Pcp2creER;Kir2.1		P14	11.56	Pcp2creER;Kir2.1
	P21	7.4	Pcp2creER;Kir2.1		P21	16.4	Pcp2creER;Kir2.1

## Sheet: Figure7
	Fig.7c Sholl plot of Purkinje cell dendrites at P7_knowdown experiments						Fig.7d Number of intersections					Fig.7e Area (µm2)					Fig.7f Longest dendrite (µm)					Fig.7g Number of neurites
	distance from the cell soma (µm)	shLacZ	shPKC	shCar8			shLacZ	shPKC	shCar8			shLacZ	shPKC	shCar8			shLacZ	shPKC	shCar8			shLacZ	shPKC	shCar8
	15	4	3.8	5.1			32	32	43			719	945	709			45	55	45			5	1	6
	20	5.5	5.4	5.9			25	148	41			633	1935	688			35	70	60			2	4	1
	25	5.7	7.5	6.3			27	78	17			1058	1663	535			45	50	25			7	3	8
	30	6	8.6	6.1			38	58	13			720	1037	454			40	60	25			6	3	9
	35	5.5	9.7	4.5			30	113	15			839	2162	426			50	65	20			5	7	5
	40	4.2	9.6	3.1			34	57	19			881	888	560			45	60	35			6	2	5
	45	3.1	8.3	1.8			22	132	37			772	2230	687			40	85	40			4	2	8
	50	2.3	7.2	0.8			80	79	47			742	1534	853			40	55	40			7	2	8
	55	1.6	5.3	0.5			45	96	24			454	1556	748			30	65	40			2	2	8
	60	0.9	4	0.2			56	68	34			324	1040	693			30	45	35			6	5	7
	65	0.4	3	0			46	94	12			378	1928	398			25	70	25			7	2	5
	70	0.2	2.2	0			46	109	54			476	1427	823			35	65	45			6	1	4
	75	0	1.1	0			27	44	26			496	631	558			35	60	30			1	1	6
	80	0	0.6	0			43	38	47			332	727	901			25	45	45			4	5	5
	85	0	0.2	0			35	87	42			603	1371	788			40	55	45			3	2	5
	90	0	0	0			28	31	41			867	576	828			45	40	45			9	7	3
	95	0	0	0			18	78	22			1392	1383	610			65	70	30			3	1	9
							12	82	30			869	1537	648			50	75	50			2	2	1
							26	85	36			699	1268	633			40	55	40			5	4	10
							14	200	54			752	2977	858			45	90	50			6	1	7
							29	55	27			1874	998	761			70	45	30			1	2	13
							54	102	65			2127	1465	1261			75	75	55			4	1	4
							19	85	35			644	1377	572			45	70	35			3	2	9
							27	126	82			821	2383	1043			50	80	60			4	3	3
							23	190	43			777	2625	897			50	75	55			2	2	4
							24	135	18			1036	1584	403			60	75	30			4	1	5
							21	144	37			583	2161	757			30	85	45			4	1	5
							40	140	10			728	2102	333			35	75	20			6	1	7
							27	58	21			850	963	628			35	45	30			7	1	7
							55	225	35			649	2773	657			40	90	30			7	2	6
							23	14	70			637	398	987			35	25	45			3	9	5
							32	37	5			1044	650	321			40	40	20			9	6	3
							30	28	16			678	492	336			30	35	30			9	7	9
							26	31	38			831	658	654			40	40	50			7	6	5
							34	67	19			825	1146	442			45	55	30			3	6	6
							32	66	37			559	996	624			35	50	45			6	3	2
							59	53	71			576	887	933			30	45	55			4	6	2
							49	23	26			498	566	679			30	30	40			5	3	7
							74	41	48			688	665	654			35	40	35			7	7	10
							51	49	63			929	828	1042			40	50	40			7	2	6
							22	71	39			502	1099	753			35	55	40			4	4	10
							44	48	102			712	818	961			40	40	50			6	6	6
							46	77	41			908	1235	774			40	55	35			6	5	5
							77	82	100			523	1145	1532			30	55	65			2	3	6
							41	38	45			761	676	824			55	40	40			7	6	7
							24	72	70			708	1005	1269			40	60	50			6	4	6
							26	66	37			912	1029	813			50	60	40			6	1	11
							43	58	24			1224	888	1369			60	40	60			3	7	5
							19	74	33			949	1076	642			45	55	35			7	5	4
							28	84	30			937	1422	720			50	65	40			3	4	4
							70	53	34			942	942	707			50	55	30			1	4	6
							46	30	11			565	727	567			35	45	35			6	5	5
							22	22	23			1376	510	767			60	40	45			2	7	6
							49	99	22			1021	1500	621			60	70	25			3	3	7
							23	93	43			750	1140	475			35	60	25			5	2	10
							11	108	43			600	1470	618			25	65	40			5	2	9
							25	22	38			544	563	583			45	45	30			3	1	7
							18	33	21			731	740	731			25	40	45			10	3	3
							31	81	65			892	1210	788			40	60	40			4	7	8
							29	71	21			675	1028	582			45	70	50			4	1	8
							42	94	25			826	1208	609			45	60	30			6	1	7
							52	71	14			734	675	475			50	55	30			5	1	8
							48	61.0228	24			561	730	709			40	50	25			9	2	6
							27	67	11			526	769	424			35	45	25			4	2	5
							32	19	34			400	470	759			25	25	35			2	6	4
							53	31	22			418	484	1159			35	30	50			3	5	4
							42	32	44			442	390	394			40	30	30			3	1	7
							39	79	14			444	924	735			30	75	35			4	1	7
							26	56	21			533	759	503			35	40	25			5	6	11
							55	81	57			653	932	403			40	50	25			5	3	6
							21	54	18			848	678	690			45	40	35			3	6	7
							36	22	38			689	411	940			35	35	45			9	5	6
							15	47	26			1132	747	512			55	55	30			2	4	10
							34	43	54			582	777	687			50	45	35			1	8	8
							17	34	8			1957	542	596			70	35	35			4	3	6
							46	137	27			563	1570	924			55	85	55			1	1	4
							15	108	14			813	1302	471			60	75	30			3	2	9
							62	62	21			586	779	581			40	55	35			7	1	4
							22	47	55			633	756	595			40	50	30			1	2	11
							19	92	12			707	1087	580			45	70	25			4	1	10
							23	88	56			929	1035	564			60	65	30			1	2	9
							37	110	63			395	1359	1059			25	60	45			5	1	4
							22	168	20			561	1690	486			45	80	25			4	2	9
							18	83	15			515	954	1034			35	40	60			1	3	5
								113	16				1198	534				55	25				3	10
								64	14				934	459				60	30				1	8
								133	21				1694	436				70	20				3	8
								85	59				1078	496				55	20				3	12
								64	12				831	617				40	35				4	4
								97	22				1302	963				55	50				3	6
						Mean	34.64	76.69	34.43		Mean	762.4	1142	698.6		Mean	42.32	55.78	37.5		Mean	4.56	3.267	6.511

## Sheet: Supplementary Fig2
		SuppFig.2a Membrane potential of Purkinje cells at P21 (mV)								SuppFig.2b Current-voltage relationship (I-V curve) of Purkinje cells at P21																	SuppFig.2c Current-voltage relationship (I-V curve) of Purkinje cells at P21
		Pcp2creER;Ai14	Pcp2creER;Kir2.1;Ctl	Pcp2creER;Kir2.1	Pcp2creER;Ai14 + Ba	Pcp2creER;Kir2.1;Ctl + Ba	Pcp2creER;Kir2.1 + Ba		Voltage (mv)	Pcp2creER;Ai14														Mean (pA)		Voltage (mv)	Pcp2creER;Ai14																				Mean (pA)
		-53.6004	-47.7561	-40.1063	-28.0212	-26.3305	-31.0999		-140	-3296.14	-1716.05	-2817.45	-1898.17	-2065.83	-1703.16	-860	-3132.42	-1858.05	-1919.9	-1838.29	-2235.22	-961.5	-1204.02	-1964.73		-140	-3296.14	-1716.05	-2817.45	-1898.17	-2065.83	-1703.16	-860	-3132.42	-1858.05	-1919.9	-1838.29	-2235.22	-961.5	-1204.02							-1964.73
		-45.8045	-52.9742	-77.6979	-37.3825	-42.6006	-29.9623		-130	-3081.29	-1484.95	-2586.53	-1712.6	-1884.8	-1563.84	-790	-2886.16	-1701.62	-1731.63	-1674.15	-2007.62	-934.81	-1057.96	-1792.71		-130	-3081.29	-1484.95	-2586.53	-1712.6	-1884.8	-1563.84	-790	-2886.16	-1701.62	-1731.63	-1674.15	-2007.62	-934.81	-1057.96							-1792.71
		-57.3183	-50.5196	-33.1871	-31.4025	-26.4245	-33.1871		-120	-2928.17	-1230.06	-2366.78	-1531.32	-1713.99	-1429.23	-660	-2596.31	-1560.04	-1534.39	-1388.55	-1716.96	-824.45	-941.42	-1601.55		-120	-2928.17	-1230.06	-2366.78	-1531.32	-1713.99	-1429.23	-660	-2596.31	-1560.04	-1534.39	-1388.55	-1716.96	-824.45	-941.42							-1601.55
		-45.7106	-48.3092	-75.2137	-39.0418	-55.8643	-39.9185		-110	-2736.1	-1092.41	-2164.61	-1337.37	-1511.51	-1309.08	-535	-2255.77	-1382.17	-1338.95	-1215.13	-1480.95	-740.8	-815.35	-1422.51		-110	-2736.1	-1092.41	-2164.61	-1337.37	-1511.51	-1309.08	-535	-2255.77	-1382.17	-1338.95	-1215.13	-1480.95	-740.8	-815.35							-1422.51
		-53.663	-39.1123	-73.8883	-58.7532	-25.5693	-55.6824		-100	-2567.51	-838.73	-1880.83	-1135.86	-1320.8	-1175.09	-447	-1932.33	-1205.37	-1115.61	-1031.96	-1226.22	-656.06	-686.3	-1229.98		-100	-2567.51	-838.73	-1880.83	-1135.86	-1320.8	-1175.09	-447	-1932.33	-1205.37	-1115.61	-1031.96	-1226.22	-656.06	-686.3							-1229.98
		-41.0926	-49.7407	-81.6164	-49.8277	-60.95	-58.1646		-90	-2369.76	-683.07	-1679.04	-920.45	-1096.21	-1038.16	-297	-1610.97	-1054.11	-887.88	-842.29	-986.51	-528.56	-561.92	-1039.71		-90	-2369.76	-683.07	-1679.04	-920.45	-1096.21	-1038.16	-297	-1610.97	-1054.11	-887.88	-842.29	-986.51	-528.56	-561.92							-1039.71
		-35.6344	-38.7014	-83.1915	-44.7713	-51.0133	-62.8538		-80	-2168.92	-524.38	-1427.18	-703.19	-884.48	-899.43	-161	-1296.38	-881.92	-662.35	-623.1	-729.62	-428.98	-445.84	-845.484		-80	-2168.92	-524.38	-1427.18	-703.19	-884.48	-899.43	-161	-1296.38	-881.92	-662.35	-623.1	-729.62	-428.98	-445.84							-845.484
		-59.6116	-38.3452	-48.3249	-43.6599	-48.8069	-27.8226		-70	-1959.92	-420.76	-1224.24	-518.12	-686.15	-762.21	-35.9	-984.2	-722.35	-446.24	-486.55	-477.51	-369.73	-355.01	-674.921		-70	-1959.92	-420.76	-1224.24	-518.12	-686.15	-762.21	-35.9	-984.2	-722.35	-446.24	-486.55	-477.51	-369.73	-355.01							-674.921
		-42.3293	-48.1057	-79.9309	-57.6861	-30.6549	-28.1982		-60	-1757.93	-387.04	-1088.36	-415.06	-538.48	-637.8	59.2	-783.73	-595.04	-256.81	-347.01	-218.55	-348.3	-329.57	-546.034		-60	-1757.93	-387.04	-1088.36	-415.06	-538.48	-637.8	59.2	-783.73	-595.04	-256.81	-347.01	-218.55	-348.3	-329.57							-546.034
		-43.4251	-52.5046	-53.2695	-43.0598				-50	-1546.86	-175.46	-999.99	-526.82	-500.26	-547.05	115	-837.92	-544.95	-101.35	-272.98	-61.84	-451.87	-367.44	-487.128		-50	-1546.86	-175.46	-999.99	-526.82	-500.26	-547.05	115	-837.92	-544.95	-101.35	-272.98	-61.84	-451.87	-367.44							-487.128
		-53.9734	-43.0494	-85.0551	-50.1251				-40	-1328.78	521.96	-874.67	746.42	-533.71	-509.63	420	-329.19	-398.38	-19.25	57.81	-85.35	-56.81	-186.76	-184.024		-40	-1328.78	521.96	-874.67	746.42	-533.71	-509.63	420	-329.19	-398.38	-19.25	57.81	-85.35	-56.81	-186.76							-184.024
		-50.1877		-79.7326	-48.1318				-30	-1130.96	230.35	-448.04	1334.05	-73.42	-212.04	977	-409.01	391.42	191.36	948.21	167.91	259.74	30.31	161.206		-30	-1130.96	230.35	-448.04	1334.05	-73.42	-212.04	977	-409.01	391.42	191.36	948.21	167.91	259.74	30.31							161.206
		-58.4297		-70.1626					-20	-1164.63	687.62	321.81	1930.92	840.92	292.95	1430	151.45	776.93	572.4	1427.27	831.73	524.26	102.02	623.261		-20	-1164.63	687.62	321.81	1930.92	840.92	292.95	1430	151.45	776.93	572.4	1427.27	831.73	524.26	102.02							623.261
				-71.7406					-10	-729.78	1273.69	1214.1	1643.69	1904.34	846	1860	789.33	1143.67	1142.85	1957.18	1689.53	809.37	352.16	1135.44		-10	-729.78	1273.69	1214.1	1643.69	1904.34	846	1860	789.33	1143.67	1142.85	1957.18	1689.53	809.37	352.16							1135.44
				-61.9284					0							2240	1494.73	990.52	1783.29	1704.55	2533.7	1035.95	586.67	1546.18		0							2240	1494.73	990.52	1783.29	1704.55	2533.7	1035.95	586.67							1546.18
				-68.785					Voltage (mv)	Pcp2creER;Ai14 + Ba														Mean (pA)		Voltage (mv)	Pcp2creER;Kir2.1																				Mean (pA)
				-83.0931					-140	-2670	-2080	-2490	-1580	-2020	-1940	-2040	-1846.31	-1304.39	-2093.96					-2006.47		-140	-1635.03	-2128.68	-5054.1	-1140.7	-4655.51	-4539.6	-1894.37	-3065.9	-2657.18	-2240.13	-2570.95	-4699.69	-3550.67	-3081.07	-2568.41	-3374.81	-2739.71	-3092.05	-3508.6	-2082.01	-3013.96
	Mean	-49.29	-46.28	-68.64	-44.32	-40.91	-40.77		-130	-2370	-1940	-2290	-1480	-1840	-1840	-1810	-1679.64	-1188.46	-1963.46					-1840.16		-130	-1572.79	-2026.02	-4771.46	-950.38	-4270.25	-2289.72	-1508.68	-2297.02	-1983.43	-2031.97	-2346.19	-3916.29	-5119.78	-2297.5	-1968.35	-2806.23	-2268.78	-2307.12	-2815.06	-1595.54	-2557.13
									-120	-2200	-1770	-2080	-1390	-1690	-1590	-1630	-1467.2	-1087.55	-1764.91					-1666.97		-120	-1493.94	-1996.89	-4512.22	-759.9	-3902.13	-2076.28	-1118.09	-1525.57	-1291.76	-1909.33	-2152.42	-3142.15	-4186.31	-1538.92	-1381.91	-2241.12	-1776.26	-1493.8	-2149.24	-1086.69	-2086.75
									-110	-2000	-1590	-1850	-1220	-1510	-1430	-1410	-1294.36	-892.01	-1436.2					-1463.26		-110	-1392.8	-1822.78	-4172.06	-588.71	-3568.4	-3795.4	-749.41	-805.11	-592.62	-1673.31	-1898.56	-2438.98	-4296.35	-815.33	-847.41	-1695.51	-1271.06	-781.29	-1484.71	-573.21	-1763.15
									-100	-1790	-1390	-1610	-1080	-1350	-1250	-1210	-1008.34	-689.46	-1175.53					-1255.33		-100	-1320.35	-1705.16	-3516.47	-414.65	-3187.72	-1582.6	-388.95	-120.52	79.5	-1534.33	-1687.84	-1794.1	-3901.8	-85.68	-318.96	-1179.84	-801.22	-101.45	-896.54	-86.16	-1227.24		Mean
									-90	-1570	-1170	-1330	-948	-1150	-1050	-968	-851.62	-503.99	-901.7					-1044.33		-90	-1246.01	-1648.18	-2754.93	-238.32	-2838.78	-1198.99	-29.44	526.45	732.9	-1433.26	-1436	-1207.39	-3633.42	585.33	174.16	-690.91	-388.99	522.1	-391.18	378.26	-810.83
									-80	-1340	-925	-1060	-756	-917	-815	-705	-688.24	-335.91	-727.93					-827.008		-80	-1162.44	-1576.96	-2361.54	-74.51	-2501.46	-1011.33	302.83	1134.56	1322.58	-1331.47	-1197.47	-533.91	-3286.35	1217.81	613.37	-239.74	11.32	1076.32	28.48	796.77	-438.657
									-70	-1080	-729	-808	-670	-705	-596	-479	-617.88	-252.31	-570.76					-650.795		-70	-1085.59	-1485.58	-2029.59	95.58	-2229.28	-787.12	595.2	1692.64	1877.45	-1331	-955.05	103.34	-2865.89	1786.68	1034.42	177.08	380.98	1569.93	360.86	1159.85	-96.7545
									-60	-936	-610	-617	-594	-535	-443	-325	-767.9	-252.84	-675.3					-575.604		-60	-1041.7	-1282.37	-2195.35	230.15	-2036.48	-588.53	883.9	2174.26	2336.56	-1036.91	-794.51	339.9	-2469.23	2245.89	1368.87	543.47	705.74	1990.4	614.41	1326.17	165.732
									-50	-846	-579	-577	-747	-466	-423	-284	-801.15	-405.47	-934.74					-606.336		-50	-932.32	-1209.44	-2196	235.76	-1845.49	-1525.42	1012.07	2525.6	2505.23	-648.62	-773.16	-46.64	-1896.64	2388.86	1477.97	811.03	957.58	2217.19	776.19	908.8	237.127
									-40	-919	-612	-641	-984	-425	-639	-381	-326.98	140.19	-813.44					-560.123		-40	-845.75	-1137.64	-1645.85	361.89	-1500.66	-353.05	1007.39	1422.14	1436.32	-488.04	-248.43	-604.48	-1174.99	1212.38	388.14	746.65	941.1	1374.45	867.6	992.35	137.576
									-30	-601	-445	-220	-566	-381	-452	-227	380.39	730.33	100.24					-168.104		-30	-742.69	-1066.07	-813.82	538.03	-1046.37	87.9	1066.06	2580.18	1133.41	-333.49	675.08	320.92	-636.49	941.11	1714.73	171.62	1874.21	1104.2	1442.82	1883.39	544.736
									-20	33.6	-52.2	457	75	96.4	122	620	1103.06	1407.4	1130.97					499.323		-20	-638.4	-952.47	-62.15	727.33	-611.31	804.49	996.91	3073.22	1874.25	-175.25	506.39	631.03	-189.73	1635.51	1581	859.77	1261.51	1902.02	2267.81	2399.46	894.569
									-10	750	364	1180	684	815	843	1810	1935.9	2079.78	2116.42					1257.81		-10	-547.57	-816.75	805.53	716.88	-126.61	1747.91	1477.63	3575.21	2670.88	-18.5	1268.73	1662.26	311.73	2442.82	2351.52	1624.04	2054.81	2860.7	3228.18	2102.12	1469.58
									0	1470	949	2060	1280	1590	1510	3140								1714.14		0								3216.77	3466.33	136.56	2086.36	2723.51	931.61	3272.09	3078.41	2432.65	2919.7	3891.12	4277.73	2946.42	2721.48
									Voltage (mv)	Pcp2creER;Kir2.1;Ctl														Mean (pA)		Voltage (mv)	Pcp2creER;Kir2.1 + Ba																				Mean (pA)
									-140	-1773.24	-1635.03	-1242.44	-2661.87	-1921.34	-1164.36	-2253.86	-1259.01	-1263.7	-1606.59	-1962.25	-4092.21	-2095.09		-1917.77		-140	-3173.1	-953.9	-738.94	-1538.02	-1928.89	-1329.77	-1845.73	-2287.66	-3390.47												-1909.61
									-130	-1657.04	-1572.79	-1125.89	-2470.36	-1729.1	-1083	-2009.26	-1136.09	-1181.78	-1465.31	-1752.35	-4898.23	-1948.78		-1848.46		-130	-2840.15	-808.62	-692.67	-1408.67	-1761.22	-1193.61	-1712.39	-2098.67	-3215.2												-1747.91
									-120	-1569.3	-1493.94	-1049.57	-2257.32	-1566.91	-1005.97	-1818.94	-1017.63	-1058.67	-1328.1	-1551.35	-4254.72	-1754.02		-1671.26		-120	-2523.62	-714.27	-619	-1268.82	-1572.15	-1133.93	-1608.39	-1896.39	-2982.01												-1590.95
									-110	-1376.49	-1392.8	-924.43	-2040.57	-1392.64	-952.97	-1645.85	-875.24	-913.99	-1142.01	-1389.93	-4017.63	-1556.53		-1509.31		-110	-2217.29	-618.32	-526.36	-1178.36	-1386.72	-990.97	-1427.87	-1658.6	-2745.73												-1416.69
									-100	-1221.37	-1320.35	-825.15	-1834.76	-1237.13	-884.01	-1423.85	-739.05	-796.97	-977.76	-1173.8	-3293.92	-1351.59		-1313.82		-100	-1878.98	-549.12	-428.13	-1033.02	-1195.47	-876.23	-1293.62	-1396.68	-2524.62												-1241.76
									-90	-1054.88	-1246.01	-702.22	-1610.19	-1076.08	-804.48	-1173.92	-605.61	-636.05	-814.53	-952.43	-3101.78	-1177.23		-1150.42		-90	-1581.26	-456.02	-335.14	-875.86	-955.03	-758.01	-1065.31	-1183.17	-2240.95												-1050.08
									-80	-917.47	-1162.44	-586.53	-1398.81	-923.48	-724.18	-900.3	-466.07	-502.69	-639.18	-746.02	-2725.09	-991.36		-975.663		-80	-1236.4	-378.93	-223.78	-740.6	-713.99	-711.78	-889.76	-880.87	-1975.61												-861.302
									-70	-706.8	-1085.59	-500.69	-1201.15	-785.59	-666.34	-663.78	-314.95	-366.23	-483.58	-540.46	-2511.23	-796.71		-817.162		-70	-927.91	-300.12	-124.99	-591.86	-512.37	-596.76	-735.01	-638.72	-1776.4												-689.349		Mean
									-60	-552.7	-1041.7	-494.73	-1017.71	-738.48	-759.38	-497.01	-235.01	-279.78	-375.93	-385.32	-2651.46	-677.27		-746.652		-60	-826.81	-277.42	-85.86	-486.03	-373.73	-538.64	-640.02	-548.55	-1655.27												-603.592
									-50	-536.25	-932.32	-337.02	-1049.01	-625.39	-872.12	-428.14	-255.23	-235.92	-306.56	-264.36	-1830.48	-678.78		-642.429		-50	-1318.58	-336.61	-404.02	-479.31	-437.7	-580.23	-785.77	-1229.74	-1641.11												-801.452
									-40	-650.66	-845.75	309.47	155.88	43.74	-860.3	-301.6	-391.55	-182.53	-283.21	-108.26	-1899.31	-687.86		-438.611		-40	-964.18	-311.47	-381.64	-470.09	-849.24	-466.7	-1053.32	-1112.31	-1435.98												-782.77
									-30	-228.4	-742.69	621.15	730.77	423.85	-765.99	102.19	1109.37	35.68	-148.29	220.36	-1203.7	-451.05		-22.8269		-30	-153.99	-134.6	-62.91	29.38	-577.25	-236.12	-513.22	-307.9	-716.29												-296.989
									-20	614.85	-638.4	917.29	1339.86	802.16	-623.02	780.85	905.47	500.11	585.13	776.97	-418.16	278.92		447.848		-20	752.2	84.43	251.33	129.97	267.74	-59.23	224.24	330.44	275.29												250.712
									-10	1553.1	-547.57	1201.57	910.69	1186.8	-530.48	1624.59	1752.8	1068.11	454.46	1421.65	217.77	960.93		867.263		-10	1721.15	315.41	561.24	495.72	1117.91	378.17	1237.54	1425.89	1381.3												959.37
									0											2153.94	1050.15	1668.38		1624.16		0	2697.17	561.73	888.81	937.94	1957.07	559.73	2162.2	2215.37	2591.2												1619.02
									Voltage (mv)	Pcp2creER;Kir2.1;Ctl + Ba														Mean (pA)
									-140	-3606.75	-1214.79	-1641.56	-1443.71	-1301.25	-1701.72	-1978.93	-839.88	-1374.03	-1576.95	-691.23	-1163.82			-1544.55
									-130	-3405.43	-1128.03	-1511.7	-1321	-1232.07	-1534.05	-1821.69	-778.85	-1276.61	-1463.2	-656.41	-1117.3			-1437.19
									-120	-3208.87	-981.98	-1353.5	-1183.49	-1129.34	-1380	-1631.32	-724.02	-1210.33	-1335.94	-586.65	-996.54			-1310.16
									-110	-2933.04	-816.85	-1258.56	-1020.14	-1016.83	-1219.1	-1486	-652.97	-1060.52	-1200.99	-531.52	-891.08			-1173.97
									-100	-2701.7	-673.29	-1252.33	-852.35	-882.66	-1052.18	-1275.37	-572.8	-915.52	-1042.9	-533.9	-791.23			-1045.52
									-90	-2484.86	-539.01	-1180.93	-684.73	-736.96	-879.29	-1056.21	-466.65	-774.22	-861.94	-400.31	-737.09			-900.183
									-80	-2290.67	-417.52	-1154.44	-505.46	-591.16	-669.9	-832.38	-361.42	-606.21	-724.15	-326.74	-619.93			-758.332
									-70	-2161.11	-300.28	-1205.44	-361.69	-461.03	-512.63	-616.73	-286.52	-449.46	-576.64	-271.3	-514			-643.069
									-60	-2044.83	-233	-1203.08	-282.06	-397.25	-435.2	-480.65	-240.31	-368.37	-422.1	-276.5	-437.43			-568.398
									-50	-1849.65	-227.33	-997.79	-471.22	-461.96	-713.87	-486.48	-367.85	-432.39	-738.08	-270.17	-388.7			-617.124
									-40	-1484.35	-333.94	-676.13	-302.78	-481.07	-683.08	-581.26	-233.87	-588.38	-303.01	81.37	-362.72			-495.768
									-30	-1096.12	-181.82	-285.86	-321.73	-255	-205.97	-208.68	-248.96	-272.04	128.44	376.88	-343.79			-242.887
									-20	-654.25	450.11	195.78	156.26	182.38	457.65	221.24	365.68	325.08	-68.67	485.58	-48.4			172.37
									-10	-262.41	1185.19	829.88	677.28	696.48	1198.54	742.62	1041.78	965.86	416.93	792.06	361.1			720.442
									0			1616.05	1180.84	1406.11	2000.08	1465.36	1694.39	1678.54	971.58	1242.88	740.92			1399.67
[truncated: 6 more columns]

## Sheet: Supplementary Fig3
	SuppFig.3c Sholl plot of Purkinje cell dendrites at P21					SuppFig.3d Number of intersections				SuppFig.3e Area (µm2)				SuppFig.3f Longest dendrite (µm)				SuppFig.3g Molecular layer ratio (%)
	distance from the cell soma (µm)	Control	Kir2.1			Control	Kir2.1			Control	Kir2.1			Control	Kir2.1			Control	Kir2.1
	15	3	3			261	230			7121	7629			145	185			100	81
	20	4	5			530	159			12470	7150			155	165			100	100
	25	6	6			282	320			10085	7223			170	160			100	79
	30	8	7			268	128			10106	4584			165	135			100	61
	35	9	9			284	103			7648	2202			160	80			100	52
	40	11	9			263	298			8191	12239			135	145			100	65
	45	12	11			169	170			6872	3635			125	160			90	100
	50	13	11			173	251			7880	6802			120	165			100	100
	55	14	12			153	195			8564	5670			120	125			100	47
	60	15	12			94	146			4470	4404			140	115			100	100
	65	16	13			288	88			10736	3489			165	85			100	100
	70	17	13			174	268			8313	9702			175	125			100	75
	75	18	12			318	254			8906	11698			190	165			100	74
	80	19	12			361	97			8950	2122			140	120			100	100
	85	19	12			526	203			11463	4796			170	125			100	92
	90	18	11			248	108			8811	2610			130	110			100	76
	95	18	10			229	105			6755	4465			145	90			100	45
	100	18	10			376	114			9632	2792			185	80			100	60
	105	17	9			171	397			5138	7993			95	140			100	76
	110	17	8			270	161			8765	4530			160	130			100	76
	115	16	8			230	142			6509	3138			165	110			100	84
	120	15	7			370	197			11112	6744			165	130			100	70
	125	14	6			404	145			9975	3788			175	105			100	100
	130	12	5			479	222			10567	6089			150	145			100	55
	135	11	4			246	137			5808	2868			165	115			100	100
	140	10	4			408	151			7282	5658			130	120			100	53
	145	8	3			164	118			4474	4179			100	155			100	88
	150	6	3			398	137			10219	4008			195	90			100	85
	155	5	2			474	151			10754	4542			170	140			100	67
	160	4	1			349	252			7195	8255			165	150			100	100
	165	3	1			318	271			6302	8504			125	160			100	100
	170	2	1			245	161			7243	5236			135	140			100	42
	175	2	0			474	364			10315	10248			155	175			100	74
	180	1	0			229	505			6018	8979			160	180			100	100
	185	1	0			300	257			9158	7794			145	170			100	76
	190	1	0			438	223			12822	6205			190	125			100	78
	195	0	0			201	402			6385	9648			130	155			87	100
	200	0	0			305	161			9407	4769			155	95			100	61
	205	0	0			327	182			10664	5734			140	100			100	65
	210	0	0			636	169			14149	5305			185	120			100	63
	215	0	0			720	266			16031	6783			205	125			100	100
	220	0	0			475	379			10347	7990			155	155			81	100
	225	0	0			350	211			6470	5299			150	115			100	76
	230	0	0			342	350			9543	7896			140	170			100	100
	235	0	0			562	162			12845	4364			240	105			100	71
	240	0	0			561	196			11182	6846			215	140			100	94
						277	206			6470	5373			145	160			100	100
						445	341			12049	8044			190	195			100	100
						706	75			17346	2792			215	80			100	37
						466	512			11726	12824			155	185			100	88
						528	259			8530	6897			165	140			100	59
						526	641			10315	19397			200	200			97	100
						613	414			9589	10639			195	175			97	100
						500	256			9335	5253			200	115			93	72
						589	178			15531	3882			185	150			100	100
						355	264			9351	6214			170	150			100	100
						447	169			11306	5037			200	130			100	90
						575	427			11557	8603			160	170			100	100
						396	159			9531	4734			155	115			100	64
						189	134			5366	3191			120	100			100	46
						551	144			10873	3837			180	105			100	64
						413	362			8072	7805			155	150			100	92
						337	63			8628	1739			145	80			100	73
						546	352			9670	7132			160	160			100	100
						389	323			10010	6009			190	165			100	100
						357	137			8149	4753			190	115			100	68
						415	360			10434	7271			160	150			100	78
						263	387			7616	9123			150	150			100	100
						315	175			8264	4996			140	135			100	55
						286	267			8825	6553			130	125			91	80
						496	240			11158	5476			170	125			100	46
						615	184			9893	6257			185	115			100	82
						336	153			10056	6115			165	145			100	73
						585	291			13597	6077			195	145			100	100
						576	263			10587	6718			170	135			100	85
						537	359			11548	8645			155	135			100	94
						298	218			7990	6008			140	125			100	88
						121	250			5091	7288			120	140			100	91
						375	164			5258	3992			155	130			100	100
						344	355			6513	7952			155	120			100	100
						320	371			9089	6321			140	150			100	81
						470	553			8885	9300			135	170			100	100
						414	387			10360	8226			185	185			100	100
						555	250			8090	6513			170	135			100	80
						371	60			8402	2021			135	70			100	61
						467	354			12461	7979			155	170			100	84
						546	149			12358	4961			160	105			100	77
						205	123			5047	2776			130	105			100	94
						501	318			13128	8080			185	140			100	81
						672	338			11872	12961			170	165			100	100
						540	327			8960	6751			175	125			100	100
						450	241			9482	5603			145	125			100	54
						181				4536				100				100
						310				5586				145				100
						191				6150				115				100
						274				5915				150				100
						380				7441				155				100
						550				11690				150				100
					Mean	383.7	241.9		Mean	9218	6356		Mean	158.8	135.4		Mean	99.35	81.5

## Sheet: Supplementary Fig4
		LocoMouse test				LocoMouse test				LocoMouse test				LocoMouse test				Open field test				Open field test				LocoMouse test
		SuppFig.4a FRHL distance (cm)				SuppFig.4a FRHL duration (ms)				SuppFig.4a Hindpaw distance (cm)				SuppFig.4a HR duration (ms)				SuppFig.4b Distance traveled (cm)				SuppFig.4b Speed (cm/s)				SuppFig.4c Phase mean percentage
		Pcp2+/+;Kir2.1	Pcp2cre/+;Kir2.1			Pcp2+/+;Kir2.1	Pcp2cre/+;Kir2.1			Pcp2+/+;Kir2.1	Pcp2cre/+;Kir2.1			Pcp2+/+;Kir2.1	Pcp2cre/+;Kir2.1			Pcp2+/+;Kir2.1	Pcp2cre/+;Kir2.1			Pcp2+/+;Kir2.1	Pcp2cre/+;Kir2.1		Paws	Pcp2+/+;Kir2.1
		4.49	4.085			10	26.25			3.9	3.6			252.5	300			3365	5804			1.71	3.74		Speed (m/s)	0.0923611	0.138542	0.184722	0.230903	0.277083	0.323264	0.369444
		4.04	3.72			10	17.5			3.79	3.86			195	308.8			5196	6589			2.55	4.11		FL	0	0	0	0	0	0	0
		3.91	4.01			10	32.5			3.59	3.45			222.5	327.5			5507	6356			2.89	3.89		HR	0.05	0.03	0.97	0.99	0.01	0.98	0.97
		3.495	3.49			12.5	32.5			3.485	3.37			237.5	295			8000	6617			5.49	3.55		FR	0.43	0.5	0.46	0.48	0.49	0.48	0.5
		3.695	3.555			7.5	27.5			3.505	3.45			187.5	235			5792	6714			3.3	4.16		HL	0.45	0.49	0.53	0.5	0.49	0.48	0.5
		3.66	3.59			7.5	27.5			3.32	3.2			196.3	301.3			6541	6821			3.57	4.39		Paws	Pcp2cre/+;Kir2.1
		3.75				15				3.55				250				5299	6171			2.41	3.76		Speed (m/s)	0.0923611	0.138542	0.184722	0.230903	0.277083	0.323264	0.369444
	Mean	3.863	3.742		Mean	10.36	27.29		Mean	3.591	3.488		Mean	220.2	294.6			5985	6304			3.27	4.07		FL	0	0	0	0	0	0	0
																		6073	6721			3.02	4.52		HR	0.08	0.08	0.07	0.1	0.06	0.02	0.99
																		6985				3.96			FR	0.54	0.49	0.51	0.5	0.55	0.49	0.48
																	Mean	5874	6455		Mean	3.217	4.021		HL	0.59	0.54	0.55	0.57	0.56	0.58	0.48
		OKR														VOR														VVOR
		SuppFig.4d Gain of the optokinetic reflex														SuppFig.4e Gain of the vestibular-ocular reflex														SuppFig.4f Gain of the visual vestibular-ocular reflex
	Frequency (Hz)	Pcp2+/+;Kir2.1											Mean		Frequency (Hz)	Pcp2+/+;Kir2.1											Mean		Frequency (Hz)	Pcp2+/+;Kir2.1											Mean
	0.1	0.89	1.01	0.73	0.95	0.92	0.91			1.07	1.06	0.87	0.934444		0.1	0.12	0.36		0.36	0.38	0.31	0.15	0.14	0.99	0.41	0.14	0.336		0.1	0.92	1.06	0.82	1	0.95	1	0.74	0.7	0.97	1.13	0.97	0.932727
	0.2	0.85	1.02	0.66	1.01	0.93	0.96	0.77	0.78	1.09	1.06	0.86	0.908182		0.2	0.03	0.33	0.2	0.4	0.44	0.58		0.23	0.86	0.31	0.29	0.367		0.2	0.96	1.06	0.82	0.85	0.91	0.98	0.94	0.76	0.98	1.14	0.98	0.943636
	0.4	0.56	1.01	0.66	0.92	0.8	0.85	0.78	0.49	0.9	0.95	0.82	0.794545		0.4	0.11	0.46	0.17	0.42	0.46	0.45	0.34	0.19	0.87	0.6	0.34	0.400909		0.4	1	1.1	0.7	1.05	0.99	1.01	0.6	0.56	1.16	1.17	0.97	0.937273
	0.6	0.66	0.83	0.45	0.58	0.61	0.45	0.41	0.49	0.72	0.72	0.61	0.593636		0.6	0.2	0.74		0.62	0.73	0.7		0.54	0.88	0.7	0.55	0.628889		0.6	0.99	1.05	0.84	0.98	0.94	1.05	1.01	0.7	1.05	1.1	0.96	0.97
	0.8	0.38	0.36	0.56	0.41	0.38	0.4	0.37	0.38	0.49	0.45	0.42	0.418182		0.8	0.24	0.89		0.8	0.89	0.58	0.12	0.62	0.97	0.85	0.79	0.675		0.8	0.91	1.11	0.9	0.95	1.02	1.02	1.06	0.69	1.14	1.4	0.98	1.01636
	1	0.16	0.33	0.37	0.36	0.32	0.32	0.22	0.26	0.42	0.35	0.36	0.315455		1	0.44	0.95	0.16	0.9	0.94	0.56	0.16	0.69	0.88	0.95	0.86	0.680909		1	0.81	0.96	0.88	0.87	0.96	0.74	0.94	0.71	1.16	1.14	0.97	0.921818
	Frequency (Hz)	Pcp2cre/+;Kir2.1											Mean		Frequency (Hz)	Pcp2cre/+;Kir2.1											Mean		Frequency (Hz)	Pcp2cre/+;Kir2.1											Mean
	0.1	0.89	0.87		0.97	0.57	0.82	0.87	1.24	0.8	0.77	0.88	0.868		0.1	0.24	0.33	0.29	0.19	0.29	0.38	0.83	0.07	0.08	0.6	0.35	0.331818		0.1	0.95	0.88	0.81	0.89	0.76	0.88	0.93	0.35		0.82	0.83	0.81
	0.2	0.79	0.8	0.63	0.88	0.46	0.73	0.85			0.72	0.82	0.742222		0.2	0.5	0.27	0.36	0.36	0.19	0.51	0.55	0.25	0.22	0.33	0.31	0.35		0.2	0.97	0.89	0.83	0.86		0.88	0.99	1.17	0.9	0.85	0.77	0.911
	0.4	0.59	0.53	0.55	0.64	0.4	0.52	0.51		0.6	0.51	0.54	0.539		0.4	0.92	0.65	0.52	0.69	0.25	0.75	0.7	0.29	0.31	0.51	0.32	0.537273		0.4	0.96	0.91	0.61	0.89	0.63	0.93	1.05	0.77	0.92	0.9	0.97	0.867273
	0.6	0.33	0.46	0.4	0.39	0.29	0.41	0.39	0.27	0.37	0.39	0.37	0.37		0.6	1	0.91	0.22	0.93	0.63	1.02	0.89	0.77	0.6	0.77	0.62	0.76		0.6	0.98	0.91	0.91	0.95		0.93	0.99	0.41	0.85	0.89	0.99	0.881
	0.8	0.29	0.36	0.28	0.26	0.22	0.27	0.25	0.42	0.36	0.19	0.29	0.29		0.8	1.08	0.94		0.91	1.02	0.95	0.9	0.84	0.81	0.82	0.4	0.867		0.8	0.95	1.03	0.95	0.91	0.69	0.94	0.95	0.79	1.14	0.96	0.96	0.933636
	1	0.23	0.22	0.25	0.23	0.19	0.25	0.26	0	0.22	0.22	0.25	0.210909		1		1.02	0.25	1.07	0.54	1.04	0.99	0.92	0.7	0.78	0.49	0.78		1	0.74	0.9	0.95	0.95	0.87	1.02	0.98	0.49	0.98	0.82	0.95	0.877273
		OKR														VOR														VVOR
		SuppFig.4d Phase of the optokinetic reflex (°)														SuppFig.4e Phase of the vestibular-ocular reflex (°)														SuppFig.4f Phase of the visual vestibular-ocular reflex (°)
	Frequency (Hz)	Pcp2+/+;Kir2.1											Mean		Frequency (Hz)	Pcp2+/+;Kir2.1											Mean		Frequency (Hz)	Pcp2+/+;Kir2.1											Mean
	0.1	0	-2	-6	0	-3	3	0		5	-2	-1	-0.6		0.1	20		17	55	20	27	76	2	33	15		29.4444		0.1	4	1	13	1	0	0	2	29	1	-1	3	4.81818
	0.2	-6	-3	-9	-4	-3	-3	-11	-44	-3	-3	-4	-8.45455		0.2	18		34	28	126		18	0	8	16		31		0.2	1	2	4	0	0	1	-1	-7	2	-2	0	0
	0.4	1	-10	-10	-5	-7	-4	-6	-43	-11	-7	-7	-9.90909		0.4	32	-3	39	36	31		46	-1	32	31		27		0.4	2	0	-1	-1	2	0	20	-3	2	1	0	2
	0.6	-9	-15	-11	-14	-12	-11	-13	-25	-21	-17	-13	-14.6364		0.6	22	9	24	25	12		24	-3	20	31		18.2222		0.6	1	1	0	1	1	1	2	3	3	1	3	1.54545
	0.8	-27	-32	-21	-23	-21	-19	-22	-36	-27	-32	-26	-26		0.8	19		17	24	9		23	-1	16	21		16		0.8	4	1	2	1	1	1	3	0	1	1	0	1.36364
	1	-22	-29	-27	-28	-24	-31	-31	-32	-32	-34	-28	-28.9091		1	12	61	11	18	8	8	13	-1	9	16		15.5		1	3	1	-1	-2	2	1	2	1	2	1	4	1.27273
	Frequency (Hz)	Pcp2cre/+;Kir2.1											Mean		Frequency (Hz)	Pcp2cre/+;Kir2.1											Mean		Frequency (Hz)	Pcp2cre/+;Kir2.1											Mean
	0.1	2	9	90	0	5	3	-2	20	4	2	2	12.2727		0.1						84	35	64	75	49	13	53.3333		0.1	3	2	5	5	-3	0	1	4		2	3	2.2
	0.2	-7	-12	-7	-5	-19	1	-5			-7	-7	-7.55556		0.2	43	36	55	51	10	51	32	65	66	52	-9	41.0909		0.2	2	8	3	4	0	1	3	-29	6	5	2	0.454545
	0.4	-17	-14	-11	-11	-12	-9	-16		-9	-8	-8	-11.5		0.4	23	31	16	34	60	31	28	34	45	36	8	31.4545		0.4	1	2	3	5	4	0	4	11	3	5	6	4
	0.6	-16	0	-11	-8	-15	-10	-11	-23	-10	-12	-12	-11.6364		0.6	15	18	34	16	14	17	15	22	25	25	22	20.2727		0.6	2	4	5	4	0	1	3	-6	11	2	4	2.72727
	0.8	-21	0	-18	-17	-20	-15	-26	-30	-14	-13	-13	-17		0.8	12	16	-5	16	17	13	6	17	17	18	19	13.2727		0.8	4	2	3	4	4	1	1	0	2	4	1	2.36364
	1	-21	-16	-13	-18	-26	-16	-14	0	-20	-18	-18	-16.3636		1	10	8		11	12	10	11	4	14	13	16	10.9		1	3	5	6	6	3	1	2	9	3	5	3	4.18182
			VOR adaptation																		Eyeblink conditioning																							Eyeblink conditioning				Eyeblink conditioning
			SuppFig.4g VOR phase reversal training - gain																		SuppFig.4h Conditioned responses amplitude																							SuppFig.4j Onset time of the UR (ms)				SuppFig.4j Peak time of the UR (ms)
	Day	Time (min)	Pcp2+/+;Kir2.1							Mean	Pcp2cre/+;Kir2.1							Mean		session	Pcp2+/+;Kir2.1																Mean							Pcp2+/+;Kir2.1	Pcp2cre/+;Kir2.1			Pcp2+/+;Kir2.1	Pcp2cre/+;Kir2.1
	1	0	1.18	0.89	0.55	0.88	0.69	0.61	0.69	0.784286	0.85	0.73	0.69	0.92	0.76	0.82	0.81	0.797143		1	0.156406	0.194373	0.136342	0.12743		0.134719	0.28886		0.161745	0.182725		0.129307	0.208265	0.16167	0.145153	0.1716	0.169123							13	1			138	51
	1	5	0.63	0.76	0.3	0.53	0.52	0.63	0.64	0.572857	0.4		0.86	0.84	0.87	0.83	0.83	0.771667		2	0.238684	0.145386	0.143276	0.130171	0.120525	0.223349	0.247309		0.147128	0.22535	0.115411	0.162134	0.330022	0.141636	0.14546	0.26298	0.185255							2	10			53	81
	1	10	0.55	0.83		0.47	0.64	0.6	0.46	0.591667	0.64		0.93	0.83	0.69	0.76	0.71	0.76		3	0.247335	0.174604	0.175525	0.140735	0.122205	0.217738	0.340986		0.503516	0.256594	0.2309	0.218673	0.401098	0.13898	0.163557	0.255361	0.239187							0	4			61	111
	1	15	0.46	0.55	0.28	0.36	0.57	0.52	0.57	0.472857	0.8	0.62	0.57	0.86	0.89	0.77	0.85	0.765714		4	0.276153	0.192312	0.225941	0.13618	0.135009	0.231161	0.556179	0.154247	0.629045	0.337488	0.261868	0.293139	0.672553	0.336911	0.147532	0.40627	0.311999							3	10			42	108
	1	20	0.33	0.66		0.6	0.48	0.49	0.48	0.506667	0.78		0.71	0.83	0.6	0.77	0.7	0.731667		5	0.458283	0.332966	0.224053	0.205129	0.125752	0.209533	0.627138	0.226819	0.4386	0.291238	0.516212	0.618138	0.567294	0.453086	0.120005	0.255944	0.354387							4	0			72	46
	1	25	0.46	0.6	0.42	0.38	0.46	0.49	0.44	0.464286	0.83		0.93	0.92	0.99	0.8	0.73	0.866667		6	0.6354	0.443415	0.205755	0.387495	0.269832	0.224341	0.536221	0.297222	0.464244	0.614572	0.379346	0.324406	0.449428	0.16766	0.470441	0.446653	0.394777							3	1			76	57
	1	30	0.35	0.67	0.34	0.41	0.44	0.55	0.4	0.451429	0.67		1.01	0.78	0.76	0.78	0.55	0.758333		7	0.51305	0.415882	0.212924	0.357305	0.479028	0.369813	0.676415	0.514243	0.519414	0.485456	0.291413	0.376384	0.577386	0.260633	0.741195	0.326248	0.444799							7	2			100	93
	2	0	0.24	0.25	0.61	0.43	0.55	0.52	0.55	0.45	0.88	0.81	0.47	0.9	0.68	0.91	0.76	0.772857		8	0.55869	0.523804	0.169355	0.268683	0.366105	0.705625	0.763863	0.705885	0.632019	0.570995	0.69485	0.719033	0.773229	0.288159	0.453288	0.389581	0.536448							13	3			87	45
	2	5	0.21	0.3	0.44	0.31	0.46	0.4	0.48	0.371429	0.9	0.65	0.54	0.78	0.64	0.85	0.71	0.724286		9	0.425619	0.55394	0.262924	0.394221	0.247841	0.846613	0.826363	0.712944	0.580126	0.675544	0.479248	0.583738	0.816552	0.345966	0.589938	0.657436	0.562438							2	9			57	103
	2	10		0.63	0.35	0.21	0.26	0.36	0.39	0.366667	0.51	0.48	0.7	0.8	0.68	0.86	0.56	0.655714		10	0.320914	0.535537	0.230853	0.569245		0.837918	0.964957	0.70014	0.519842	0.834686	0.889068	0.615503	0.893188	0.359384	0.640176	0.806517	0.647862							5	0			56	39
	2	15		0.39			0.27	0.13	0.27	0.265	0.86	0.73		0.48	0.62	0.81	0.65	0.691667		session	Pcp2cre/+;Kir2.1																Mean							18				101
	2	20		0.54	0.38	0.25	0.38	0.26	0.42	0.371667	0.82	0.64	0.6	0.74	0.72	0.77	0.68	0.71		1	0.22185	0.130852		0.213646	0.168709	0.150676		0.206834	0.119452	0.1337							0.160553							4				68
	2	25		0.43	0.21	0.24	0.35	0.21	0.16	0.266667	0.84	0.66	0.81	0.7	0.64	0.89	0.57	0.73		2	0.281503	0.114609		0.12625	0.147455	0.265622	0.117937	0.29023		0.128571							0.170096							17				126
	2	30		0.24	0.23	0.21	0.32	0.21	0.35	0.26	0.53	0.63	0.76	0.82	0.68	0.93	0.41	0.68		3	0.219919	0.1752	0.217493		0.127827	0.152653		0.260908		0.125969							0.176675							17				87
	3	0	0	0.36	0.53	0.28	0.28	0.27	0.43	0.307143	0.93	0.63	0.65	0.89	0.74	0.84	0.79	0.781429		4	0.252098	0.178618	0.251963	0.158459	0.148421	0.16664	0.518419	0.1214	0.158539	0.112312							0.201641							10				63
	3	5	0.33	0.39	0.3	0.19	0.3	0.18	0.28	0.281429	0.77	0.68	0.72	0.91	0.76	0.78	0.71	0.761429		5	0.254407	0.168429	0.211296	0.143214	0.17021	0.208913	0.406655	0.265211		0.229095							0.225378							20				72
	3	10	0.29	0.36	0.21	0.15	0.33	0.21	0.23	0.254286	0.81	0.62	0.45	0.52	0.73	0.72	0.68	0.647143		6	0.33544		0.326107	0.125003	0.173818	0.257094	0.240344	0.155394	0.109654	0.139882							0.190912						Mean	8.625	4		Mean	78.69	73.4
	3	15	0.28	0.15	0.17	0.23	0.23	0.12	0.26	0.205714	0.77	0.45		0.67	0.71	0.82	0.54	0.66		7	0.242914	0.195081	0.109912	0.133278	0.155866	0.180449	0.299802	0.122982	0.125632	0.137993							0.162333
	3	20	0.23	0.37	0.19	0.2	0.31	0.22	0.24	0.251429	0.57	0.49	0.52	0.81	0.59	0.87		0.641667		8	0.197505	0.193141		0.209533	0.170911	0.153514	0.182681	0.129037		0.12047							0.165612
	3	25	0.32	0.2	0	0.17	0.28	0.26	0.24	0.21	0.72			0.69	0.7	0.8	0.59	0.7		9	0.260055	0.202368	0.1727	0.143291	0.193249	0.31997		0.16419	0.168911	0.177144							0.192728
	3	30	0.27	0.3	0	0.24	0.27	0.19	0.14	0.201429	0.79		0.58	0.74	0.9	0.86	0.7	0.761667		10	0.238979	0.117614	0.159016		0.159724	0.241005		0.15636		0.126177							0.159983
	4	0	0.38	0.44	0.27	0.2	0.3	0.2	0.23	0.288571	0.85	0.53	0.64	0.78	0.64	0.85	0.77	0.722857
	4	5	0.15	0.31	0.19	0.22	0.23	0.16	0.21	0.21	0.74	0.9	0.64	0.85	0.71	0.87	0.73	0.777143			Eyeblink conditioning
	4	10	0.17	0.25	0.13	0.29	0.22	0.16	0.15	0.195714	0.73	0.88	1.03	0.58	0.69	0.83	0.54	0.754286			SuppFig.4i Fraction of eyelid closure
	4	15	0.26	0.32	0	0.19	0.21	0.2	0.14	0.188571	0.65	0.47	0.47	0.77	0.65	0.82	0.48	0.615714		session	Pcp2+/+;Kir2.1																Mean
	4	20	0.36	0.3	0.2	0.14	0.29	0.17	0.21	0.238571	0.7	0.46	0.81	0.81	0.64	0.79	0.38	0.655714		1	0.0208711	0.0881119	0.101131	0.080473	-0.0062251	0.0443288	0.0324812	-0.0128961	0.10978	0.121888	0.0228755	0.0833022	0.0408418	0.101161	0.099185	0.112429	0.0649836
	4	25	0.23	0.28	0.12	0.25	0.33	0.24	0.36	0.258571	0.81	0.6	0.93	0.72	0.69	0.9		0.775		2	0.0539105	0.0491904	0.0726971	0.0686742	-0.0047815	0.152279	0.147533	0.0120163	0.0787423	0.119334	0.0521006	0.115018	0.173599	0.0786354	0.079829	0.174921	0.0889811
	4	30	0.16	0.21	0.19	0.31	0.32	0.21	0.24	0.234286	0.62	0.5	1.7	0.78	0.79	0.94	0.36	0.812857		3	0.111477	0.0876491	0.0804431	0.111364	0.0252588	0.127252	0.135815	-0.0969956	0.262233	0.137201	0.0966514	0.116917	0.232178	0.0671351	0.0735843	0.193526	0.110106
	5	0	0.22	0.27	0.17	0.21	0.23	0.21	0.18	0.212857	0.72	0.81	0.72	0.75	0.74	0.85	0.79	0.768571		4	0.134132	0.137873	0.125654	0.0888722	0.0587724	0.184086	0.267764	0.0487701	0.520143	0.222377	0.169669	0.162608	0.363137	0.118483	0.0952707	0.293416	0.186939
	5	5	0.31	0.27	0.23	0.24	0.18	0.19	0.21	0.232857	0.72	0.79	0.97	0.78	0.8	0.83	0.61	0.785714		5	0.115407	0.226307	0.164358	0.141367	0.0688865	0.143139	0.380244	0.0900615	0.327713	0.269929	0.343509	0.374911	0.370008	0.185102	0.0702253	0.200475	0.216978
	5	10	0.22	0.28	0.2	0.33	0.26	0.3	0.1	0.241429	0.86	0.63	1	0.65	0.69	1	0.51	0.762857		6	0.164513	0.220194	0.139655	0.307012	0.0655176	0.114874	0.149007	0.103609	0.366583	0.525998	0.220258	0.164439	0.302551	0.123316	0.318549	0.304915	0.224437
	5	15	0.31	0.24	0.17	0.25	0.29	0.22	0.23	0.244286	0.48		0.6	0.72	0.64	0.65	0.76	0.641667		7	0.185754	0.368719	0.131255	0.200655	0.0890089	0.298956	0.54175	0.308573	0.304002	0.381555	0.106655	0.248368	0.47866	0.0769886	0.70962	0.238611	0.291821
	5	20	0.23	0.19	0.19	0.41	0.18	0.29	0.29	0.254286	0.72	1.01	0.85	0.59	0.67	0.79	0.75	0.768571		8	0.133084	0.458493	0.0874916	0.174606	0.172439	0.705625	0.479657	0.434132	0.286197	0.389277	0.116558	0.536435	0.578107	0.059424	0.401545	0.240358	0.328339
	5	25	0.17	0.21	0.11	0.37	0.21	0.3	0.19	0.222857	0.77	0.72	1.3	0.68	0.77	0.91	0.71	0.837143		9	0.274889	0.377921	0.188598	0.32209	0.0796428	0.720483	0.585312	0.422405	0.363631	0.574166	0.420963	0.403668	0.697448	0.146702	0.392987	0.488895	0.403738
	5	30	0.18	0.15	0.14	0.33	0.16	0.29	0.28	0.218571	0.73	0.66	0.94	0.69	0.84	1.07	0.53	0.78		10	0.138414	0.400671	0.133943	0.322487	0.0108596	0.744938	0.939918	0.621863	0.343776	0.74585	0.336502	0.367463	0.618646	0.310684	0.183384	0.765491	0.436556
																				session	Pcp2cre/+;Kir2.1																Mean
																				1	0.200824	0.0823115	0.00552601	0.0775018	0.134406	0.0948825	-0.0067586	0.176561	0.0500587	0.0754551							0.0890767
																				2	0.253525	0.0790713	0.028787	0.0667733	0.124684	0.209812	0.0711936	0.166206	0.0330436	0.0748964							0.110799
																				3	0.20428	0.125832	0.0757384	0.0404103	0.0874117	0.0948583	0.0155882	0.190415	0.0528949	0.0644634							0.0951893
																				4	0.217002	0.133443	0.0439892	0.105576	0.10249	0.109818	0.0924059	0.0696548	0.106723	0.0860875							0.106719
																				5	0.232586	0.125812	0.0642181	0.105676	0.133403	0.141144	0.0940865	0.186741	0.0475514	0.135733							0.126695
																				6	0.277325	0.0151807	0.0293551	0.122575	0.155046	0.188121	0.0371271	0.107536	0.0710391	0.081596							0.10849
																				7	0.207652	0.124947	0.0371845	0.0806965	0.121809	0.0898003	0.0394928	0.0968548	0.052611	0.0777281							0.0928776
																				8	0.171163	0.0598385	0.0158979	0.0527255	0.133132	0.12403	0.114594	0.0858465	0.0509394	0.114005							0.0922172
																				9	0.229291	0.157352	0.0761468	0.0489753	0.143863	0.21979	0.0343777	0.12327	0.0833627	0.106143							0.122257
																				10	0.221598	0.0290117	0.0605128	0.0192564	0.0897128	0.160516	0.0242956	0.120948	0.0403032	0.0603753							0.082653

## Sheet: Supplementary Fig5
	SuppFig.5c Simple Spike rate (Hz)				SuppFig.5d Simple Spike CV2				SuppFig.5e Complex Spike rate (Hz)				SuppFig.5f Complex Spike CV2
	Pcp2+/+;Kir2.1	Pcp2cre/+;Kir2.1			Pcp2+/+;Kir2.1	Pcp2cre/+;Kir2.1			Pcp2+/+;Kir2.1	Pcp2cre/+;Kir2.1			Pcp2+/+;Kir2.1	Pcp2cre/+;Kir2.1
	64.7333	12.7636			0.5049	1.0322			0.8333	0.7091			0.8272	0.9698
	141.293	0.7077			0.2913	1.3967			1.3103	0.4923			0.8871	0.6284
	96.4463	8.1			0.2843	1.0847			1.3186	0.825			0.7908	0.7993
	58.4333	12.7895			0.3066	0.9065			0.8667	2.0632			0.8439	0.7982
	33.1143	0.8013			0.4279	1.3056			0.8857	0.2626			0.7064	0.7567
	73.925	1.0667			0.4467	1.1139			1.15	0.3			0.7606	0.8362
	106.846	3			0.3777	1.2237			1.4231	1.9398			0.8435	0.8384
	54.75	17.8281			0.5418	1.1312			1.1477	2.3906			0.8908	1.0736
	38.0682	1.9091			0.3916	1.158			0.7273	1.6364			0.7169	0.9895
	45.4643	9.098			0.2284	1.044			0.6786	1.5882			0.7757	1.0633
	26.8	0.6438			0.3527	1.0466			0.4	0.7808			1.0818	0.7859
	39.0654	0.4324			0.2604	1.1815			0.729	1.2973			0.7585	0.6446
	78.9571	0.85			0.2943	1.2011			1.0429	1.5			0.9715	0.9002
	113.622	5.2			0.3575	1.3161			0.8108	1.4857			0.8254	0.9107
	117.983	1.6905			0.3987	0.9676			1.6	1.7857			0.8642	1.0455
	98.7597	3.5			0.4394	1.4004			1.7468	2.5			0.8272	0.8633
	102.296	5.2317			0.4745	1.1986			1.3333	1.6143			0.757	0.8169
	85.2703	2.9464			0.4845	1.2606			1.1622	1.1429			0.702	0.8889
	56.2037	25.0741			0.3767	0.97			1.037	0.7407			0.8408	0.6985
	122.378	17.86			0.3251	1.029			1.6	1.17			0.813	0.7709
	108.105	2.3506			0.3398	1.2036			1.6316	1.3636			0.8041	0.9332
	70.65				0.3026				1.85				0.9794
	141.893				0.295				1.4933				0.897
	90.3538				0.3028				1.2				0.8946
Mean	81.89	6.374		Mean	0.3669	1.151		Mean	1.166	1.314		Mean	0.8358	0.8577
	SuppFig.5h Firing rate (Hz)				SuppFig.5i CV2
	Pcp2+/+;Kir2.1	Pcp2cre/+;Kir2.1			Pcp2+/+;Kir2.1	Pcp2cre/+;Kir2.1
	80.7302	18.5278			0.3649	0.3442
	75.2167	63.3198			0.4734	0.3337
	99.9121	24.5889			0.3493	0.6215
	61.2545	87.08			0.3892	0.2808
	65.0909	32.7879			0.4762	0.3441
	77.5969	122.522			0.3615	0.6666
	77.5385	106.178			0.3812	0.6654
	64.3133	66.175			0.38	0.2675
	81.9231	48.197			0.4295	0.3101
	76.2558	142.45			0.396	0.4
	52.57	62.6522			0.2447	0.4519
	61.175	2.4			0.2123	1.2482
	98.1016	33.45			0.3492	0.5556
	119.456	2.1857			0.2255	0.9567
	97.0333	6.8095			0.3607	0.5968
	62.3636	28.64			0.4667	0.3619
	74.8421	53.4355			0.2409	0.2649
	64.2895	34.2794			0.25	0.3973
	51.4375	1.352			0.419	0.7583
	89.3621				0.2766
	144.157				0.3697
	83.5238				0.3875
	17.4				0.6632
	64				0.3424
Mean	76.65	49.32		Mean	0.3671	0.5171

[truncated: 5 more sheets: Supplementary Fig6, Supplementary Fig8, Supplementary Fig9, Supplementary Fig11, Supplementary Fig13]
